# Supplementary material for: Transcriptome sequencing of hepatocellular carcinoma uncovers multiple types of dysregulated ncRNAs
Source: Front Oncol. 2022 Sep 5;12:927524. doi: 10.3389/fonc.2022.927524 (PMC9484539; doi:10.3389/fonc.2022.927524)
Supplement: Supplementary file 1 [file DataSheet_1.xlsx]

## Sheet: novel.miRNA
Supplementary Table 1. Novel miRNAs predicted by miRDeep2
Consensus mature sequence	Consensus star sequence	Consensus precursor sequence	precursor coordinate
ucccuguccuccaggagcuc	aguccugggguggggcccuggagg	aguccugggguggggcccuggagguguccuggaaaaaacgggacaccucccuguccuccaggagcuc	22:32744124..32744191:-
aaggagcucacagucuauug	auguacuaagcguuggga	auguacuaagcguugggaauguagagacugaccaaaguauggucucuaccuucaaggagcucacagucuauug	8:131489318..131489391:+
guagguggccugacuggca	ccagucaggugggggagacugacc	ccagucaggugggggagacugacccugggguagguucccagggguagguggccugacuggca	22:35822053..35822115:+
uguaaacauccuugacuga	agucauuggaaaaggagcaaa	uguaaacauccuugacugagucccuuaacaccuaaguggagggacagagccugcagucagucauuggaaaaggagcaaa	3:190292309..190292388:-
aaagcaggauucagacuacaau	ugucguucccccugcuuaaa	aaagcaggauucagacuacaauauagcugcuaagugcuguguugucguucccccugcuuaaa	3:186505087..186505149:+
accgcgauuacuucugcacc	ugcagaaguaaucacacuug	ugcagaaguaaucacacuuguugccaugaaaaguaaugauaaaaacuuuuaauggcaacaaccgcgauuacuucugcacc	5:108408031..108408111:+
uuauccuccaguagacuaggga	cccagccuacuggaggauaaga	cccagccuacuggaggauaagaggauauaaaggucucuuauccuccaguagacuaggga	8:99405894..99405953:-
aaaagcuguccacuguagagu	ucuacaguggucagcuuuuag	aaaagcuguccacuguagaguugcuguauguagcaauguguauccacucuacaguggucagcuuuuag	9:32456300..32456368:-
uuuccucuucuuaacacca	guguuaagaacaugaacu	guguuaagaacaugaacuuggaaccaaacuggaguugggaaaaacuuuucuuuggcccgguuuccucuucuuaacacca	15:60420481..60420560:+
ccaucugugggauuaugacuga	agucagaaucccacucagguggaa	ccaucugugggauuaugacugaacauguccaagucagaaucccacucagguggaa	8:56821955..56822010:-
acgucccuguucgggcgcca	gcugucgguucgggacuga	acgucccuguucgggcgccacuuguggcugucgguucgggacuga	19:58024385..58024430:-
aauuacagauugucucagaga	ucucucggacaagcuguagguc	aauuacagauugucucagagaaaacaaaugaguuacucucucggacaagcuguagguc	7:138728845..138728903:-
accaggcaagaacuacugucu	acaauauuucuugccugguuu	accaggcaagaacuacugucucgucgcaacuugaggagacaauauuucuugccugguuu	6:2854274..2854333:+
caaaaauuguaauuacuuuggc	aaaagucauugcaguuuugcc	aaaagucauugcaguuuugccauugaaagugauggcaaaaauuguaauuacuuuggc	5:150485445..150485502:-
uugcagcugccugggagugg	agugccuggcaaguccuguucug	agugccuggcaaguccuguucugagcuucauugcagcugccugggagugg	5:51820190..51820240:+
cagugcgccccgggcggg	cgcuccccggcccacccgag	cagugcgccccgggcgggggcugccguccuccgcgacucaagagcgagcgcccccgcuccccggcccacccgag	21:42540641..42540715:-
cccaggggagcccggcggga	acgugggcuuggggu	cccaggggagcccggcgggaggucaaggucuaaagagaagauggcacgugggcuuggggu	17:56395784..56395844:+
gguuccauaguguaguggu	caacuucacauuguauccuu	caacuucacauuguauccuuaacaugguuccauaguguaguggu	12:71892246..71892290:+
uuugcgaguacucaacaccaa	ggugugggucgaagau	uuugcgaguacucaacaccaacauccauguuggcagaaaauagccuuugccaucacugccauugagggugugggucgaagau	8:71336694..71336776:-
ucccuguucgggcgccacu	uaggccuccucagguccc	uaggccuccucaggucccuucaggucucuucaggucucuguuugucacugauagucccuguucgggcgccacu	6:131375685..131375758:+
uuaauaucugauacguccu	gacaacauauuaaaugga	uuaauaucugauacguccuccaucugaggacaacauauuaaaugga	17:39624260..39624306:+
acacucaucaacugugccugaca	gcaggcacaguugaugaugugc	acacucaucaacugugccugacauguggcacuuuguguugcaggcacaguugaugaugugc	1:147803763..147803824:-
acacucaucaacugugccugaca	ucaggcacagacaaugagugugc	acacucaucaacugugccugacaugccaagugccacaugucaggcacagacaaugagugugc	1:147829302..147829364:+
ucuggcuccuuucuaaucacu	ugauuagacaggagccagaca	ucuggcuccuuucuaaucacuaugucaggaugccacagugauuagacaggagccagaca	12:81300351..81300410:-
uuagggcccuggcuccauc	uggggcgggcuccaagu	uuagggcccuggcuccauccugcagaugaggagcucuggaaaagggcaaagucccggaggcugaggaguggggcgggcuccaagu	10:135055628..135055713:+
guuuccucuucuuaacacca	guguuaagaacaugaacuu	guguuaagaacaugaacuuggaaccaaacuggaguugggaaaaacuuuucuuuggcccgguuuccucuucuuaacacca	15:60420481..60420560:+
cacugaauuccauuuguggacu	uccacuuuugggguucagagau	cacugaauuccauuuguggacugaaaaguauucaauccacuuuugggguucagagau	1:146629730..146629787:-
ucacgucccuguucgggcgcca	gcugucgguucgggacugaau	ucacgucccuguucgggcgccacuuguggcugucgguucgggacugaau	19:58024383..58024432:-
caggcuacacccuagacc	uuagggguggagcccagg	caggcuacacccuagacccauggaaucauaaacuguuagggguggagcccagg	3:125701545..125701598:+
aggcuggagugcaguggcgc	gccaccacacccggccaca	gccaccacacccggccacaaauuaauuuuaaaaugcaacuuuuuuuuuuuuuuugagacacucuuucccuguugcacaggcuggagugcaguggcgc	11:4030479..4030576:-
ucauguugcucugcuguugccc	ucagcagcauggcugacuaaagaca	ucagcagcauggcugacuaaagacauugacaucaugacauugucauguugcucugcuguugccc	1:231400552..231400616:+
cucucucucucccccgcucccc	caagucgggggacccuggggucuc	caagucgggggacccuggggucuccucucucucucucccccgcucccc	9:138265508..138265556:+
cuugaacuugggacuaagccu	acuuaaucucaacuucaaguc	acuuaaucucaacuucaagucccggcuuagccaccuauuaagugacuugaacuugggacuaagccu	2:172265620..172265686:-
aaagaacaggguuuaaaa	uaauauaauguuccuucu	aaagaacaggguuuaaaaacacuaaauacaguuauguauuuaucuugguguuuaauauaauguuccuucu	4:133268395..133268465:+
uugcucugcucucccuuguacu	ugcagaggagacaaagcaagc	ugcagaggagacaaagcaagccucaucaggcccauugcuugcucugcucucccuuguacu	14:96000143..96000203:-
guccccagacucucccgggcugu	agcggggagaggucuggggaaag	guccccagacucucccgggcuguggcgaauaacuguaaagcggggagaggucuggggaaag	2:17934536..17934597:-
aucugaaauuugaaauggucc	gagcauuucagauuucagguuu	aucugaaauuugaaaugguccaaugagcauuuccuuugaauguuguguuggauuuuggagcauuucagauuucagguuu	2:46575932..46576011:+
ucccuguccuccaggagcuca	aaguccugggguggggcccuggagg	aaguccugggguggggcccuggagguguccuggaaaaaacgggacaccucccuguccuccaggagcuca	22:32744123..32744192:-
cccgccccgcuccccgcc	cggggggugggcugggcg	cggggggugggcugggcgcgcgcgucuccggcgcgcuccccucucccucccgcccgccccgcuccccgcc	19:708865..708935:-
uuccuuggaugucugaguga	guucagguauucagaagu	uuccuuggaugucugagugagcaucuucauucauugugcuugaacacaaugaguugguucagguauucagaagu	11:17096146..17096220:-
guucucuauaggaagccauagc	uauguuuuccugaggagauaua	guucucuauaggaagccauagcacuccuaauguuuggugcuauguuuuccugaggagauaua	11:93463681..93463743:-
ggcucuguggcuuaguuggc	cauaaaagaagccacagaaucag	cauaaaagaagccacagaaucagcacggcuggcucuguggcuuaguuggc	6:28616037..28616087:-
auccugucuguucuccccagg	gagggagagcagggguggaggu	gagggagagcagggguggaggugucagagcgaagucugacugcugauccugucuguucuccccagg	6:31950016..31950082:+
auccugucuguucuccccagg	gagggagagcagggguggaggu	gagggagagcagggguggaggugucagagcgaagucugacugcugauccugucuguucuccccagg	6:31982754..31982820:+
uacguagcagagcagcuc	gcugcaaucuguugaaaguc	uacguagcagagcagcucccuugcugcaaucuguugaaaguc	3:179497442..179497484:+
ucugagcccuguucucccuagg	cugggugggcaguauauucagaua	cugggugggcaguauauucagauauuggaucugagcccuguucucccuagg	14:21460200..21460251:+
cuugucuggcuacugcugguga	accacuaguagccaggcaggcu	cuugucuggcuacugcuggugacccagccacucccaccacuaguagccaggcaggcu	9:104771033..104771090:+
agucccuguucgggcgcca	gccuccucaggucccuu	gccuccucaggucccuucaggucucuucaggucucuguuugucacugauagucccuguucgggcgcca	6:131375688..131375756:+
cgcgggugcuuacugacccu	gguuggaguuagcucaagcggu	cgcgggugcuuacugacccuuuuggguuggaguuagcucaagcggu	10:31840033..31840079:+
gaagcagcgccugucgcaacucgcc	cagaguugcugccgcugcuguccu	cagaguugcugccgcugcuguccucacacccgcucgugggaagcagcgccugucgcaacucgcc	17:76136833..76136897:+
uuagcaucuggcacuauggacu	accauggaugcucagauguuagcg	uuagcaucuggcacuauggacucucaaauguuagcuucuggcaccauggaugcucagauguuagcg	21:34924132..34924198:+
ucccuguccuccaggagcu	uuccaggaggaaacaagg	uuccaggaggaaacaaggacacaaagguggcacaccugccucccaaguuccucccuguccuccaggagcu	17:31555852..31555922:+
aaaaguaauugugguauuug	aaagccgaaauuacuuuugc	aaaaguaauugugguauuugccauuaaaguacugcaaaagccgaaauuacuuuugc	1:82174875..82174931:+
accgcgauuacuucugcacca	gugcagaaguaaucacacuug	gugcagaaguaaucacacuuguugccaugaaaaguaaugauaaaaacuuuuaauggcaacaaccgcgauuacuucugcacca	5:108408030..108408112:+
augugggcuaguuucagacaggu	aauagugaagcuggccuaaaugu	aauagugaagcuggccuaaauguuguaaucugguauauggcaugugggcuaguuucagacaggu	1:28906275..28906339:-
ugagacagguuaguuuuacccu	gguauauaauaauuuccucagg	gguauauaauaauuuccucaggauacuauugaaacauagugagugguguugugagacagguuaguuuuacccu	12:85562734..85562807:-
ugugagguugucaugccugcu	caggcaugacaaccucauacu	ugugagguugucaugccugcuauuacuacagcuaugccagcaggcaugacaaccucauacu	2:133191303..133191364:+
aauggacauuuuccugaaggcc	ccuucagggaaauguccauuuc	aauggacauuuuccugaaggccaaaaucaacagguacaggccuucagggaaauguccauuuc	22:37985237..37985299:+
ucccucugugcucaccucccagc	agggagguguggggagaaggucc	agggagguguggggagaagguccgcuuuagagcuuggucccucugugcucaccucccagc	19:42837697..42837757:+
agcggggccucacgauccc	caugggaggaccccgaccc	agcggggccucacgaucccuuggacuagggcaaaggaggaucucugccucuccccguccugggcuaagacaugggaggaccccgaccc	2:132416683..132416771:-
guacguagcagagcagcuc	gcugcaaucuguugaaaguca	guacguagcagagcagcucccuugcugcaaucuguugaaaguca	3:179497441..179497485:+
cagcacuguccgguaagaugcu	caucguuaccagacaguguuaga	caucguuaccagacaguguuagagucaagcugggaaauccagcacuguccgguaagaugcu	1:1103255..1103316:-
aaaaacugugauuacuuuugca	agaaguaaucgcgguuuuug	agaaguaaucgcgguuuuugccauuacugcucauggcaaaaacugugauuacuuuugca	17:37453672..37453731:+
uuuuuugcuggaacauuucugg	ggaaauguucuagccaaaaaagu	ggaaauguucuagccaaaaaaguuugccaagaaccauugugucuuuuuuuuugcuggaacauuucugg	6:39042089..39042157:+
ucauguugcucugcuguugcc	cagcagcauggcugacuaaagaca	cagcagcauggcugacuaaagacauugacaucaugacauugucauguugcucugcuguugcc	1:231400553..231400615:+
ucuggucuggaagauuccuca	aggaaucuucuagacuggaag	ucuggucuggaagauuccucagucuggaggaggaaucuucuagacuggaag	14:60503119..60503170:-
ucugcucucucccacccgcagu	ugagguggggguggugagg	ugagguggggguggugagggagaccagcuggcccacuggguccugacccucugcucucucccacccgcagu	19:54651812..54651883:+
caaaaguagucgugguuuuugc	aaaaaccucaauuacuucugca	caaaaguagucgugguuuuugccauuacuuucaauugcaaaaaccucaauuacuucugca	3:78873399..78873459:-
aaccgcgauuacuucugcacc	ugcagaaguaaucacacuugu	ugcagaaguaaucacacuuguugccaugaaaaguaaugauaaaaacuuuuaauggcaacaaccgcgauuacuucugcacc	5:108408031..108408111:+
ugacuccuaguccagggcu	aucugacaaagcugagugagg	ugacuccuaguccagggcuggacauaaguguagccacagagagcugcagcuugacucccuaucugacaaagcugagugagg	14:100590577..100590658:-
cacaugagugcuuagaacaca	aguucuaagcacccaugugca	aguucuaagcacccaugugcaaggauugguguucuccacaugagugcuuagaacaca	8:3961803..3961860:+
ugaggccgagaaggcaaccgcga	gcguuguccucgcgccuucgcc	gcguuguccucgcgccuucgcccuggguaggugaggccgagaaggcaaccgcga	1:150207084..150207138:+
guagagagaaauuugaaggaau	ucuuucaaaucucccucucuccuc	ucuuucaaaucucccucucuccucucucucucucucuaggguagagagaaauuugaaggaau	14:27186990..27187052:+
caucaccugggacucugcccacagg	uguggggagagguaaaggggugug	uguggggagagguaaaggggugugacacuggcaggucacaucaccugggacucugcccacagg	11:16812461..16812524:-
cuugagacucugggucagucu	acugacccagagucucaagca	acugacccagagucucaagcacaauugaaaugugcuugagacucugggucagucu	1:95620395..95620450:+
cuugagacucugggucagucu	acugacccagagucucaagca	acugacccagagucucaagcacauuucaauugugcuugagacucugggucagucu	1:95620393..95620448:-
uagagaaccauggucauagac	cuaugaccaugguucucugug	cuaugaccaugguucucugugguuaacuauguuuacucauagagaaccauggucauagac	10:107803675..107803735:+
cacgucccuguucgggcgcca	gcugucgguucgggacugaa	cacgucccuguucgggcgccacuuguggcugucgguucgggacugaa	19:58024384..58024431:-
ucuggcugcuauggcccccucc	aaggugccauucugagggccaggagu	aaggugccauucugagggccaggaguuugauuaugugucacucuggcugcuauggcccccucc	10:99635579..99635642:-
