# Supplementary material for: Transcriptome sequencing of hepatocellular carcinoma uncovers multiple types of dysregulated ncRNAs
Source: Front Oncol. 2022 Sep 5;12:927524. doi: 10.3389/fonc.2022.927524 (PMC9484539; doi:10.3389/fonc.2022.927524)
Supplement: Supplementary file 2 [file DataSheet_2.xlsx]

## Sheet: Supplementary Table S2
circRNA	circBase.ID	genomic region	Host gene
chr1:741179|745550	hsa_circ_0002333	intergenic_region	n/a
chr1:1158624|1159348	hsa_circ_0000002	exon	ENSG00000078808.12
chr1:1417518|1454370	NA	intergenic_region	n/a
chr1:1430865|1464711	hsa_circ_0000004	intergenic_region	n/a
chr1:7837220|7838229	hsa_circ_0006354	exon	ENSG00000049245.8
chr1:8716032|8716500	NA	exon	ENSG00000142599.13
chr1:9991949|9994918	hsa_circ_0000014	exon	ENSG00000162441.7
chr1:10032076|10041228	NA	exon	ENSG00000173614.9
chr1:10500404|10502498	hsa_circ_0006905	exon	ENSG00000251503.3
chr1:11181303|11182183	hsa_circ_0009792	exon	ENSG00000198793.8
chr1:12061458|12062160	hsa_circ_0006470	exon	ENSG00000116688.12
chr1:12335882|12338095	hsa_circ_0009964	exon	ENSG00000048707.9
chr1:14057495|14075982	hsa_circ_0004861	exon	ENSG00000116731.18
chr1:14095613|14099683	hsa_circ_0005888	exon	ENSG00000116731.18
chr1:14095613|14109326	NA	exon	ENSG00000116731.18
chr1:15964802|15970145	hsa_circ_0000019	exon	ENSG00000197312.7
chr1:16263658|16264501	hsa_circ_0010117	exon	ENSG00000065526.6
chr1:16811318|16957604	NA	intergenic_region	n/a
chr1:16891302|16893766	NA	exon	ENSG00000219481.6
chr1:16891302|16893846	NA	exon	ENSG00000219481.6
chr1:21083659|21100103	hsa_circ_0000024	exon	ENSG00000127483.13
chr1:21097423|21100103	hsa_circ_0005782	exon	ENSG00000127483.13
chr1:21102217|21102498	NA	exon	ENSG00000127483.13
chr1:21377359|21437876	hsa_circ_0000026	exon	ENSG00000075151.15
chr1:22404922|22413359	hsa_circ_0005576	exon	ENSG00000070831.11
chr1:23356962|23366927	NA	intron	ENSG00000004487.11
chr1:23356962|23377013	hsa_circ_0009061	exon	ENSG00000004487.11
chr1:23356962|23385660	hsa_circ_0007822	exon	ENSG00000004487.11
chr1:23397718|23398690	hsa_circ_0010835	exon	ENSG00000004487.11
chr1:24140680|24147083	hsa_circ_0003757	exon	ENSG00000117305.10
chr1:24840804|24841057	hsa_circ_0003553	exon	ENSG00000117602.7
chr1:25553933|25554726	NA	exon	ENSG00000117614.5
chr1:25666965|25669564	hsa_circ_0000032	exon	ENSG00000183726.6
chr1:26584088|26586293	hsa_circ_0000033	exon	ENSG00000130695.9
chr1:26772807|26774151	hsa_circ_0000034	exon	ENSG00000117682.12
chr1:27047319|27047734	NA	intron	ENSG00000117713.13
chr1:27056142|27059283	hsa_circ_0008494	exon	ENSG00000117713.13
chr1:27269151|27269556	hsa_circ_0005087	exon	ENSG00000090273.9
chr1:27440317|27440777	hsa_circ_0002380	exon	ENSG00000090020.6
chr1:28116073|28120143	hsa_circ_0008126	exon	ENSG00000117758.9
chr1:28233439|28233793	hsa_circ_0005866	exon	ENSG00000117748.5
chr1:28362055|28384605	hsa_circ_0007895	exon	ENSG00000158161.11
chr1:29313943|29323831	hsa_circ_0011168	exon	ENSG00000159023.14
chr1:29362338|29365938	hsa_circ_0000042	exon	ENSG00000159023.14
chr1:29481208|29481422	hsa_circ_0006602	exon	ENSG00000116350.11
chr1:30382654|30382800	NA	intergenic_region	n/a
chr1:31465237|31468067	hsa_circ_0000043	exon	ENSG00000134644.11
chr1:31810022|31811895	hsa_circ_0009057	exon	ENSG00000121766.10
chr1:32381496|32385259	hsa_circ_0007364	exon	ENSG00000184007.13
chr1:32495899|32510991	hsa_circ_0004289	exon	ENSG00000121774.13
chr1:32502511|32504220	hsa_circ_0007231	exon	ENSG00000121774.13
chr1:32745272|32745811	hsa_circ_0011399	exon	ENSG00000182866.12
chr1:33097428|33099673	NA	exon	ENSG00000176261.11
chr1:33413823|33415375	hsa_circ_0000048	exon	ENSG00000116514.12
chr1:35643590|35653691	NA	exon	ENSG00000116560.6
chr1:35824526|35827390	hsa_circ_0011536	exon	ENSG00000146463.7
chr1:40529899|40530231	hsa_circ_0009142	exon	ENSG00000131236.12
chr1:40654727|40668286	hsa_circ_0006373	exon	ENSG00000117000.8
chr1:41536267|41541123	hsa_circ_0000061	exon	ENSG00000010803.12
chr1:42730786|42744343	hsa_circ_0006848	exon	ENSG00000198815.4
chr1:43239234|43241150	hsa_circ_0004752	exon	ENSG00000164008.9
chr1:46032241|46032692	hsa_circ_0000067	exon	ENSG00000117448.9
chr1:46105882|46108171	hsa_circ_0008774	exon	ENSG00000159592.6
chr1:46521467|46546422	hsa_circ_0012300	exon	ENSG00000117461.10
chr1:51868107|51874004	hsa_circ_0005567	exon	ENSG00000085832.12
chr1:52279707|52299842	NA	exon	ENSG00000078618.15
chr1:52283738|52299842	hsa_circ_0003613	exon	ENSG00000078618.15
chr1:52293468|52299842	hsa_circ_0009076	exon	ENSG00000078618.15
chr1:52959283|52975384	hsa_circ_0003632	exon	ENSG00000134744.9
chr1:52981563|52992045	hsa_circ_0012553	exon	ENSG00000134744.9
chr1:53420412|53427301	NA	exon	ENSG00000116171.12
chr1:58971732|59002413	hsa_circ_0000072	exon	ENSG00000162600.7
chr1:59137542|59150923	hsa_circ_0012732	exon	ENSG00000162601.5
chr1:59147457|59148217	hsa_circ_0012741	exon	ENSG00000162601.5
chr1:59805630|59844509	hsa_circ_0006633	exon	ENSG00000172456.12
chr1:62907159|62908990	hsa_circ_0008657	exon	ENSG00000162607.8
chr1:63269390|63286880	hsa_circ_0012823	exon	ENSG00000125703.10
chr1:63944435|63955889	NA	exon	ENSG00000142856.12
chr1:63944435|63974241	hsa_circ_0004586	exon	ENSG00000142856.12
chr1:66378928|66384518	hsa_circ_0008433	exon	ENSG00000184588.13
chr1:67356837|67371058	hsa_circ_0006677	exon	ENSG00000152763.12
chr1:70758071|70771973	hsa_circ_0002231	exon	ENSG00000118454.8
chr1:76215104|76216231	NA	exon	ENSG00000117054.9
chr1:78177432|78180468	NA	exon	ENSG00000077254.10
chr1:78177432|78181553	hsa_circ_0005374	exon	ENSG00000077254.10
chr1:78267016|78280916	hsa_circ_0002570	exon	ENSG00000180488.10
chr1:78338686|78340796	hsa_circ_0005020	exon	ENSG00000180488.10
chr1:79132257|79138776	NA	intergenic_region	n/a
chr1:89206671|89251896	hsa_circ_0013093	exon	ENSG00000065243.14
chr1:91403042|91447927	NA	exon	ENSG00000122482.16
chr1:92798948|92811471	hsa_circ_0004463	exon	ENSG00000122484.8
chr1:92798948|92846430	hsa_circ_0000091	exon	ENSG00000122484.8
chr1:93128977|93170301	NA	exon	ENSG00000067208.10
chr1:93790192|93791452	hsa_circ_0013204	exon	ENSG00000223745.3
chr1:94964158|94965170	NA	exon	ENSG00000117528.7
chr1:100889778|100908552	hsa_circ_0000097	exon	ENSG00000079335.13
chr1:104108057|104118162	hsa_circ_0000099	exon	ENSG00000240038.2
chr1:104108057|104164515	NA	intergenic_region	n/a
chr1:111434014|111435155	hsa_circ_0000105	exon	ENSG00000143119.8
chr1:111690264|111703918	hsa_circ_0000106	exon	ENSG00000134255.9
chr1:113098490|113159517	hsa_circ_0000107	exon	ENSG00000007341.14
chr1:113134147|113140708	NA	exon	ENSG00000007341.14
chr1:113196220|113202401	hsa_circ_0000109	exon	ENSG00000116489.8
chr1:114372214|114377061	hsa_circ_0000110	exon	ENSG00000134242.11
chr1:114377532|114397671	NA	exon	ENSG00000134242.11
chr1:114380212|114381242	NA	exon	ENSG00000134242.11
chr1:114391162|114397671	hsa_circ_0000111	exon	ENSG00000134242.11
chr1:114397093|114397671	hsa_circ_0013609	exon	ENSG00000134242.11
chr1:115005726|115007010	hsa_circ_0004127	exon	ENSG00000197323.6
chr1:117944808|117948267	hsa_circ_0000116	exon	ENSG00000198162.8
chr1:117944808|117957453	hsa_circ_0000117	exon	ENSG00000198162.8
chr1:117944808|117963271	hsa_circ_0000118	exon	ENSG00000198162.8
chr1:117944808|117984947	hsa_circ_0000119	exon	ENSG00000198162.8
chr1:118003111|118045592	hsa_circ_0002059	exon	ENSG00000198162.8
chr1:145592633|145595220	hsa_circ_0007755	exon	ENSG00000186141.4
chr1:146747017|146757164	hsa_circ_0013953	exon	ENSG00000131778.13
chr1:150418702|150418877	hsa_circ_0007363	exon	ENSG00000163125.11
chr1:150997087|150998149	hsa_circ_0006760	exon	ENSG00000143363.11
chr1:150997087|150999803	hsa_circ_0000126	exon	ENSG00000143363.11
chr1:150999709|151001420	hsa_circ_0014088	exon	ENSG00000143363.11
chr1:151139410|151139890	hsa_circ_0000128	exon	ENSG00000163156.7
chr1:151611364|151611595	hsa_circ_0000130	exon	ENSG00000143376.8
chr1:151630711|151641111	hsa_circ_0002394	exon	ENSG00000143376.8
chr1:153640031|153641033	NA	exon	ENSG00000143621.12
chr1:153784207|153785928	NA	exon	ENSG00000143614.7
chr1:154145384|154145677	hsa_circ_0008368	exon	ENSG00000143549.15
chr1:154207067|154207767	NA	exon	ENSG00000143569.14
chr1:155408118|155408859	hsa_circ_0000137	exon	ENSG00000116539.6
chr1:155408118|155429689	hsa_circ_0003247	exon	ENSG00000116539.6
chr1:155640111|155649303	NA	exon	ENSG00000163374.15
chr1:155644801|155649303	hsa_circ_0003608	exon	ENSG00000163374.15
chr1:155644801|155753880	hsa_circ_0002816	intergenic_region	n/a
chr1:155646339|155649303	hsa_circ_0014606	exon	ENSG00000163374.15
chr1:155646339|155650247	NA	exon	ENSG00000163374.15
chr1:155646339|155753880	NA	intergenic_region	n/a
chr1:155695173|155695810	hsa_circ_0014614	exon	ENSG00000132676.11
chr1:155823067|155823597	hsa_circ_0000139	exon	ENSG00000116580.14
chr1:155896467|155896947	hsa_circ_0008339	exon	ENSG00000132680.6
chr1:155984752|155988159	hsa_circ_0006897	exon	ENSG00000163479.9
chr1:156303338|156304709	hsa_circ_0004680	exon	ENSG00000163468.10
chr1:160293221|160302347	hsa_circ_0008661	exon	ENSG00000122218.10
chr1:161816239|161833102	hsa_circ_0008857	exon	ENSG00000118217.5
chr1:167734820|167742605	hsa_circ_0015107	exon	ENSG00000197965.7
chr1:167935867|167944253	hsa_circ_0009109	exon	ENSG00000143164.11
chr1:167988783|167992285	NA	exon	ENSG00000143164.11
chr1:169947226|170001116	NA	exon	ENSG00000075945.8
chr1:171492360|171502100	hsa_circ_0015211	exon	ENSG00000117523.11
chr1:171537386|171540560	hsa_circ_0015232	exon	ENSG00000117523.11
chr1:172520652|172526934	hsa_circ_0000160	exon	ENSG00000094975.9
chr1:174241552|174274265	hsa_circ_0005089	exon	ENSG00000152061.17
chr1:174241552|174340210	hsa_circ_0015331	exon	ENSG00000152061.17
chr1:176012322|176015460	hsa_circ_0005357	exon	ENSG00000143207.15
chr1:179100446|179102509	hsa_circ_0004996	exon	ENSG00000143322.15
chr1:179316735|179319566	hsa_circ_0015454	exon	ENSG00000057252.8
chr1:179869261|179877808	NA	exon	ENSG00000143337.14
chr1:179972309|179975702	hsa_circ_0003942	exon	ENSG00000135837.11
chr1:180366651|180399397	hsa_circ_0000164	exon	ENSG00000135847.5
chr1:180953813|180962561	hsa_circ_0007905	exon	ENSG00000135823.9
chr1:185143504|185144245	NA	exon	ENSG00000116668.8
chr1:186359843|186360923	hsa_circ_0007538	exon	ENSG00000157181.10
chr1:186375215|186388209	hsa_circ_0000166	exon	ENSG00000157181.10
chr1:194128410|194136845	NA	intron	ENSG00000227240.1
chr1:197552282|197586889	hsa_circ_0015779	exon	ENSG00000213047.7
chr1:197611841|197684204	hsa_circ_0006709	exon	ENSG00000213047.7
chr1:197641167|197684204	hsa_circ_0015800	exon	ENSG00000213047.7
chr1:198675863|198691605	NA	exon	ENSG00000081237.14
chr1:203676137|203677232	hsa_circ_0007167	exon	ENSG00000058668.10
chr1:203739956|203741275	hsa_circ_0016105	exon	ENSG00000122188.8
chr1:205585606|205593019	hsa_circ_0000175	exon	ENSG00000158711.9
chr1:211526581|211527809	hsa_circ_0007234	exon	ENSG00000082512.10
chr1:211952260|211966532	hsa_circ_0002274	exon	ENSG00000123684.8
chr1:213037067|213058738	hsa_circ_0000182	exon	ENSG00000162769.8
chr1:214564331|214571344	hsa_circ_0008659	exon	ENSG00000152104.7
chr1:219366424|219392054	hsa_circ_0004314	intergenic_region	n/a
chr1:224592132|224612356	hsa_circ_0006962	exon	ENSG00000162923.10
chr1:231672959|231678357	hsa_circ_0004834	exon	ENSG00000270106.1
chr1:233353645|233363117	hsa_circ_0003314	exon	ENSG00000135749.14
chr1:233353645|233372726	hsa_circ_0016979	exon	ENSG00000135749.14
chr1:235338499|235377341	NA	exon	ENSG00000054267.16
chr1:235600637|235606226	NA	exon	ENSG00000116957.8
chr1:235963620|235964397	hsa_circ_0017092	exon	ENSG00000143669.9
chr1:243468015|243480195	NA	exon	ENSG00000054282.11
chr1:243471291|243589860	NA	exon	ENSG00000054282.11
chr1:243858893|244006584	hsa_circ_0004649	exon	ENSG00000117020.12
chr1:246754814|246755243	hsa_circ_0017310	exon	ENSG00000162852.9
chr1:247302018|247323115	hsa_circ_0002802	exon	ENSG00000196418.8
chr1:247318868|247323115	hsa_circ_0002922	intron	ENSG00000196418.8
chr1:247319708|247323115	NA	exon	ENSG00000196418.8
chr1:247320302|247323115	hsa_circ_0005667	exon	ENSG00000196418.8
chr10:225934|255988	hsa_circ_0017359	exon	ENSG00000015171.14
chr10:1125951|1126416	hsa_circ_0004277	exon	ENSG00000047056.10
chr10:3160974|3162236	hsa_circ_0006608	exon	ENSG00000067057.12
chr10:4872867|4950612	NA	intergenic_region	n/a
chr10:4872867|4951798	NA	intergenic_region	n/a
chr10:5741488|5756170	hsa_circ_0000209	exon	ENSG00000108021.15
chr10:5836848|5842668	hsa_circ_0002665	exon	ENSG00000057608.12
chr10:7285520|7327916	hsa_circ_0017636	exon	ENSG00000198879.7
chr10:7318854|7327916	hsa_circ_0000211	exon	ENSG00000198879.7
chr10:7409611|7423911	hsa_circ_0017648	exon	ENSG00000198879.7
chr10:7412243|7423911	hsa_circ_0017649	exon	ENSG00000198879.7
chr10:7839010|7844817	hsa_circ_0007292	exon	ENSG00000165629.15
chr10:12039671|12056183	hsa_circ_0000213	exon	ENSG00000151461.15
chr10:12123471|12133683	hsa_circ_0003074	exon	ENSG00000181192.7
chr10:12123471|12162266	hsa_circ_0007813	exon	ENSG00000181192.7
chr10:12257739|12280484	NA	exon	ENSG00000151465.9
chr10:13165995|13178897	NA	exon	ENSG00000123240.12
chr10:13169745|13178897	hsa_circ_0007242	exon	ENSG00000123240.12
chr10:13705453|13717044	hsa_circ_0004373	exon	ENSG00000151474.15
chr10:15858834|15889942	hsa_circ_0000219	exon	ENSG00000148481.9
chr10:15875629|15889942	hsa_circ_0006665	exon	ENSG00000148481.9
chr10:17746430|17747740	hsa_circ_0008311	exon	ENSG00000136738.10
chr10:18898774|18905222	NA	exon	ENSG00000241058.1
chr10:26789748|26802589	NA	exon	ENSG00000077420.11
chr10:27109612|27110109	NA	intron	ENSG00000136754.12
chr10:27821436|27822923	hsa_circ_0000226	exon	ENSG00000099246.12
chr10:31661947|31750166	hsa_circ_0000230	exon	ENSG00000148516.17
chr10:32197100|32199491	hsa_circ_0000231	exon	ENSG00000165322.13
chr10:32308786|32310215	hsa_circ_0006408	exon	ENSG00000170759.10
chr10:32740520|32745262	NA	exon	ENSG00000216937.7
chr10:32740520|32751977	NA	exon	ENSG00000216937.7
chr10:32740520|32762951	NA	exon	ENSG00000216937.7
chr10:32806873|32873232	NA	intergenic_region	n/a
chr10:32832228|32873232	hsa_circ_0000233	intergenic_region	n/a
chr10:32854486|32873232	hsa_circ_0008679	exon	ENSG00000150076.18
chr10:43650345|43654379	hsa_circ_0000236	exon	ENSG00000169826.6
chr10:51584616|51585599	NA	exon	ENSG00000138293.15
chr10:52193236|52350007	hsa_circ_0018401	exon	ENSG00000198964.9
chr10:60147950|60150620	NA	exon	ENSG00000108064.6
chr10:65369947|65379560	hsa_circ_0007626	exon	ENSG00000165476.8
chr10:69785303|69804320	hsa_circ_0007113	exon	ENSG00000148634.11
chr10:70123347|70123870	NA	exon	ENSG00000204130.8
chr10:70227880|70229920	hsa_circ_0006151	exon	ENSG00000138346.10
chr10:70282495|70282956	NA	intron	ENSG00000122912.10
chr10:70404455|70406762	NA	exon	ENSG00000138336.8
chr10:70506918|70507323	hsa_circ_0018553	exon	ENSG00000060339.9
chr10:70696692|70703013	hsa_circ_0007097	exon	ENSG00000107625.8
chr10:70719562|70720005	hsa_circ_0008865	exon	ENSG00000165732.8
chr10:74100547|74100928	hsa_circ_0008662	exon	ENSG00000148719.10
chr10:74468041|74475660	hsa_circ_0000246	exon	ENSG00000156026.10
chr10:76978821|76979114	hsa_circ_0007335	exon	ENSG00000165637.9
chr10:86177527|86185649	hsa_circ_0006956	exon	ENSG00000107771.11
chr10:86177527|86237420	hsa_circ_0018996	exon	ENSG00000107771.11
chr10:86198268|86237420	hsa_circ_0018998	exon	ENSG00000107771.11
chr10:89527430|89536184	hsa_circ_0007229	exon	ENSG00000138138.9
chr10:89653782|89655534	NA	intron	ENSG00000171862.5
chr10:91511103|91522592	hsa_circ_0019079	exon	ENSG00000138182.10
chr10:93579027|93602148	NA	exon	ENSG00000107854.5
chr10:93841077|93851701	hsa_circ_0004224	exon	ENSG00000107864.10
chr10:94653106|94659401	hsa_circ_0019170	exon	ENSG00000138190.12
chr10:98303833|98336586	NA	exon	ENSG00000077147.10
chr10:98703870|98711953	hsa_circ_0008102	exon	ENSG00000196233.7
chr10:99196174|99197507	hsa_circ_0005887	exon	ENSG00000171311.8
chr10:99925835|99926517	NA	intron	ENSG00000166024.9
chr10:102003455|102010070	NA	exon	ENSG00000095485.12
chr10:102683732|102685776	hsa_circ_0006654	exon	ENSG00000119906.7
chr10:103384502|103436193	hsa_circ_0005741	exon	ENSG00000107829.9
chr10:103427643|103436193	hsa_circ_0008362	exon	ENSG00000107829.9
chr10:103432672|103436193	hsa_circ_0000255	exon	ENSG00000107829.9
chr10:103557737|103573363	hsa_circ_0019610	exon	ENSG00000198408.9
chr10:103699620|103717489	hsa_circ_0004117	exon	ENSG00000120029.8
chr10:103783234|103785005	NA	exon	ENSG00000120029.8
chr10:103916776|103917971	hsa_circ_0000257	exon	ENSG00000166197.12
chr10:105197772|105198565	hsa_circ_0000258	exon	ENSG00000148843.9
chr10:105199503|105200607	hsa_circ_0003366	exon	ENSG00000148843.9
chr10:105382227|105420872	hsa_circ_0005620	exon	ENSG00000107957.12
chr10:105767935|105778666	hsa_circ_0000259	exon	ENSG00000065613.9
chr10:112356156|112358048	hsa_circ_0000260	exon	ENSG00000108055.9
chr10:112640991|112650428	NA	exon	ENSG00000150593.11
chr10:112723883|112745523	hsa_circ_0020028	exon	ENSG00000108061.7
chr10:116730127|116734144	hsa_circ_0020092	exon	ENSG00000165832.4
chr10:120488807|120489922	hsa_circ_0020134	exon	ENSG00000151893.10
chr10:123629521|123683844	hsa_circ_0020249	exon	ENSG00000107669.13
chr10:125798031|125806240	hsa_circ_0000264	exon	ENSG00000182022.13
chr10:126370176|126370948	hsa_circ_0000267	exon	ENSG00000189319.9
chr10:126370176|126384781	hsa_circ_0003570	exon	ENSG00000189319.9
chr10:126628943|126631876	hsa_circ_0006545	intergenic_region	n/a
chr10:126631026|126631876	hsa_circ_0000268	exon	ENSG00000019995.6
chr10:135209217|135216277	hsa_circ_0000271	exon	ENSG00000148824.14
chr11:3752621|3774638	hsa_circ_0000274	exon	ENSG00000110713.11
chr11:5728978|5729982	NA	intron	ENSG00000132256.14
chr11:6953325|6977013	NA	exon	ENSG00000149054.10
chr11:6962802|6977013	hsa_circ_0008338	exon	ENSG00000149054.10
chr11:9308002|9321248	hsa_circ_0021156	exon	ENSG00000166471.6
chr11:9441958|9446809	hsa_circ_0004672	exon	ENSG00000205339.5
chr11:11348633|11362551	NA	exon	ENSG00000110328.5
chr11:13435077|13443385	hsa_circ_0008967	exon	ENSG00000148925.6
chr11:14479330|14480233	NA	exon	ENSG00000129083.8
chr11:14793483|14810788	hsa_circ_0000277	exon	ENSG00000152270.4
chr11:17899755|18031686	hsa_circ_0006193	exon	ENSG00000129158.6
chr11:18010144|18029623	hsa_circ_0021412	exon	ENSG00000129158.6
chr11:18312989|18314523	hsa_circ_0000280	exon	ENSG00000110756.13
chr11:33307959|33309057	hsa_circ_0000284	exon	ENSG00000110422.7
chr11:34093273|34098189	hsa_circ_0005974	exon	ENSG00000135387.15
chr11:34978931|34999729	hsa_circ_0021712	exon	ENSG00000110435.7
chr11:36248635|36248980	hsa_circ_0006988	exon	ENSG00000179241.8
chr11:36415396|36440853	NA	exon	ENSG00000135362.9
chr11:36415396|36459026	NA	exon	ENSG00000135362.9
chr11:46098305|46113774	hsa_circ_0000296	exon	ENSG00000135365.11
chr11:47380395|47381591	hsa_circ_0000302	exon	ENSG00000066336.7
chr11:47752926|47758292	NA	exon	ENSG00000109920.8
chr11:48161038|48161328	hsa_circ_0022103	exon	ENSG00000149177.8
chr11:58317259|58322413	hsa_circ_0005795	exon	ENSG00000110031.8
chr11:59406521|59410508	hsa_circ_0004988	exon	ENSG00000166889.13
chr11:59426339|59426942	hsa_circ_0004162	exon	ENSG00000166889.13
chr11:61133517|61135470	hsa_circ_0002058	exon	ENSG00000149483.7
chr11:62303417|62304039	hsa_circ_0008194	exon	ENSG00000124942.9
chr11:62348578|62349173	NA	exon	ENSG00000255508.3
chr11:62491059|62491898	hsa_circ_0007866	exon	ENSG00000234857.2
chr11:65198240|65205128	hsa_circ_0003812	exon	ENSG00000245532.4
chr11:66407171|66407594	hsa_circ_0000330	exon	ENSG00000248643.5
chr11:66589114|66590145	hsa_circ_0023033	exon	ENSG00000173715.11
chr11:66957789|66960555	NA	intron	ENSG00000173120.10
chr11:68298920|68301054	NA	intergenic_region	n/a
chr11:68318589|68331900	hsa_circ_0007660	exon	ENSG00000110075.10
chr11:68334482|68343511	hsa_circ_0002038	exon	ENSG00000110075.10
chr11:68363565|68370960	hsa_circ_0008391	exon	ENSG00000110075.10
chr11:72695133|72700142	hsa_circ_0005918	exon	ENSG00000137478.10
chr11:73418465|73429763	hsa_circ_0000339	exon	ENSG00000175582.15
chr11:73418465|73431944	hsa_circ_0003908	exon	ENSG00000175582.15
chr11:74500671|74528759	hsa_circ_0006705	exon	ENSG00000166439.5
chr11:77330651|77336863	hsa_circ_0023694	exon	ENSG00000074201.4
chr11:77330651|77340944	hsa_circ_0008342	exon	ENSG00000074201.4
chr11:77336008|77336863	hsa_circ_0000343	exon	ENSG00000074201.4
chr11:77336008|77340944	hsa_circ_0004593	exon	ENSG00000074201.4
chr11:77386081|77404656	hsa_circ_0023701	exon	ENSG00000048649.9
chr11:77394755|77404656	hsa_circ_0000344	exon	ENSG00000048649.9
chr11:77409532|77413540	hsa_circ_0000345	exon	ENSG00000048649.9
chr11:82765055|82770104	NA	intron	ENSG00000137502.5
chr11:82822155|82828239	hsa_circ_0000346	intergenic_region	n/a
chr11:85685751|85695016	hsa_circ_0006629	exon	ENSG00000073921.13
chr11:85707869|85714494	hsa_circ_0023919	exon	ENSG00000073921.13
chr11:85707869|85742653	hsa_circ_0023923	exon	ENSG00000073921.13
chr11:85718585|85742653	hsa_circ_0023936	exon	ENSG00000073921.13
chr11:85722073|85742653	hsa_circ_0000347	exon	ENSG00000073921.13
chr11:85733410|85742653	hsa_circ_0023942	exon	ENSG00000073921.13
chr11:93428663|93440063	NA	exon	ENSG00000166004.10
chr11:93523740|93535138	NA	exon	ENSG00000042429.6
chr11:102233627|102239279	hsa_circ_0004103	exon	ENSG00000110330.4
chr11:107260800|107263621	NA	exon	ENSG00000152404.11
chr11:108002634|108005043	hsa_circ_0007512	exon	ENSG00000075239.9
chr11:108046973|108047817	hsa_circ_0006208	exon	ENSG00000149308.12
chr11:108057209|108061227	NA	exon	ENSG00000149308.12
chr11:108098322|108106561	hsa_circ_0003641	exon	ENSG00000149311.13
chr11:108137898|108138069	hsa_circ_0007694	exon	ENSG00000149311.13
chr11:108172375|108175579	hsa_circ_0005583	exon	ENSG00000149311.13
chr11:108198372|108202764	hsa_circ_0005612	exon	ENSG00000149311.13
chr11:108199748|108202764	hsa_circ_0024234	exon	ENSG00000149311.13
chr11:110007388|110008139	hsa_circ_0005348	exon	ENSG00000149289.6
chr11:116734384|116744352	hsa_circ_0000357	exon	ENSG00000160584.11
chr11:117030650|117034608	hsa_circ_0004962	exon	ENSG00000168092.9
chr11:118422501|118430579	hsa_circ_0007372	exon	ENSG00000118096.3
chr11:118454524|118455359	hsa_circ_0005589	exon	ENSG00000095139.9
chr11:118626969|118629611	NA	exon	ENSG00000110367.7
chr11:118656761|118657227	hsa_circ_0004293	exon	ENSG00000110367.7
chr11:119155679|119156276	NA	exon	ENSG00000110395.4
chr11:120302480|120308091	hsa_circ_0024621	exon	ENSG00000196914.4
chr11:120345269|120348235	hsa_circ_0002100	exon	ENSG00000196914.4
chr11:120916383|120930794	hsa_circ_0003302	exon	ENSG00000154114.8
chr11:122827204|122828199	NA	exon	ENSG00000109944.6
chr11:128354718|128360471	hsa_circ_0004296	exon	ENSG00000134954.10
chr11:128628010|128642880	hsa_circ_0000369	exon	ENSG00000151702.12
chr11:129979324|129992408	NA	exon	ENSG00000084234.12
chr11:130130751|130131824	hsa_circ_0002484	exon	ENSG00000196323.7
chr12:459787|475270	NA	exon	ENSG00000073614.7
chr12:472129|475270	hsa_circ_0024948	exon	ENSG00000073614.7
chr12:1136914|1137738	hsa_circ_0000373	exon	ENSG00000082805.15
chr12:2790820|2791778	NA	intron	ENSG00000246627.2
chr12:2929252|2930958	hsa_circ_0000374	exon	ENSG00000111203.7
chr12:6696550|6697588	NA	exon	ENSG00000111642.10
chr12:9161571|9210762	NA	intergenic_region	n/a
chr12:9833519|9847565	NA	exon	ENSG00000069493.10
chr12:10539502|10546466	NA	exon	ENSG00000255819.2
chr12:11273609|11276922	NA	intergenic_region	n/a
chr12:14576843|14578407	NA	exon	ENSG00000171681.8
chr12:19615444|19653155	hsa_circ_0006128	exon	ENSG00000139154.10
chr12:23998917|24048958	NA	exon	ENSG00000134532.11
chr12:25232178|25236427	hsa_circ_0025633	exon	ENSG00000118308.10
chr12:26703180|26755639	NA	exon	ENSG00000123104.7
chr12:27867713|27877119	hsa_circ_0000384	exon	ENSG00000061794.8
chr12:28378728|28412375	hsa_circ_0000386	exon	ENSG00000123106.6
chr12:28408514|28460682	NA	exon	ENSG00000123106.6
chr12:28458582|28460682	hsa_circ_0007723	exon	ENSG00000123106.6
chr12:28458582|28544344	hsa_circ_0008250	exon	ENSG00000123106.6
chr12:28603094|28637098	NA	exon	ENSG00000123106.6
chr12:31545201|31545630	hsa_circ_0004487	exon	ENSG00000170456.10
chr12:31595709|31600703	hsa_circ_0008445	exon	ENSG00000170456.10
chr12:32751431|32754357	NA	exon	ENSG00000139132.10
chr12:32751431|32764217	hsa_circ_0025843	exon	ENSG00000139132.10
chr12:32861087|32871697	hsa_circ_0025850	exon	ENSG00000087470.13
chr12:42604157|42604482	hsa_circ_0000392	exon	ENSG00000015153.10
chr12:42604157|42606286	hsa_circ_0007161	exon	ENSG00000015153.10
chr12:44136260|44142412	NA	exon	ENSG00000129317.10
chr12:46319925|46322642	hsa_circ_0025967	exon	ENSG00000139218.13
chr12:46622936|46637097	hsa_circ_0000396	exon	ENSG00000111371.11
chr12:46633462|46637097	hsa_circ_0000398	exon	ENSG00000111371.11
chr12:46655079|46655634	NA	intron	ENSG00000111371.11
chr12:47494300|47501947	NA	intron	ENSG00000179715.8
chr12:47497896|47501947	hsa_circ_0004650	intron	ENSG00000179715.8
chr12:49890308|49893988	NA	intergenic_region	n/a
chr12:49890616|49893988	hsa_circ_0026154	exon	ENSG00000123352.13
chr12:51173923|51203372	NA	exon	ENSG00000123268.4
chr12:51402259|51404549	hsa_circ_0008802	exon	ENSG00000110911.10
chr12:56182859|56197512	hsa_circ_0002737	exon	ENSG00000257390.1
chr12:57059988|57064148	hsa_circ_0027089	exon	ENSG00000110958.11
chr12:57064059|57066849	hsa_circ_0027093	exon	ENSG00000110958.11
chr12:66597491|66622150	hsa_circ_0005505	exon	ENSG00000090376.4
chr12:69222551|69230529	hsa_circ_0002770	exon	ENSG00000135679.17
chr12:69644909|69656342	hsa_circ_0000417	exon	ENSG00000111605.12
chr12:69983265|69985939	hsa_circ_0000418	exon	ENSG00000166226.8
chr12:70193989|70195501	hsa_circ_0000419	exon	ENSG00000127328.17
chr12:70671912|70713144	hsa_circ_0027545	exon	ENSG00000111596.7
chr12:72163580|72167802	NA	exon	ENSG00000080371.4
chr12:72312231|72315234	NA	exon	ENSG00000121749.11
chr12:82763166|82796909	NA	intron	ENSG00000127720.3
chr12:89853415|89866052	NA	exon	ENSG00000139323.9
chr12:89860547|89866052	hsa_circ_0027702	exon	ENSG00000139323.9
chr12:94562929|94580249	NA	exon	ENSG00000136040.4
chr12:94613792|94621011	NA	exon	ENSG00000136040.4
chr12:94639951|94641156	NA	intron	ENSG00000136040.4
chr12:96692647|96694138	hsa_circ_0007881	exon	ENSG00000059758.3
chr12:97328754|97339627	NA	exon	ENSG00000139350.7
chr12:100598718|100599522	hsa_circ_0027857	exon	ENSG00000075089.5
chr12:100676721|100691953	hsa_circ_0006258	exon	ENSG00000136021.13
chr12:102107868|102110590	hsa_circ_0006660	exon	ENSG00000111666.6
chr12:109046048|109048186	hsa_circ_0000437	exon	ENSG00000110880.6
chr12:109046048|109095099	hsa_circ_0002678	exon	ENSG00000110880.6
chr12:109577202|109577863	hsa_circ_0028099	exon	ENSG00000076555.11
chr12:111923075|111926584	hsa_circ_0028252	exon	ENSG00000204842.10
chr12:112116955|112121111	hsa_circ_0006396	exon	ENSG00000089234.11
chr12:112513482|112516545	NA	exon	ENSG00000111300.5
chr12:116668338|116675510	hsa_circ_0000443	intergenic_region	n/a
chr12:120592774|120593523	hsa_circ_0000448	exon	ENSG00000089154.6
chr12:120995085|120995485	hsa_circ_0028899	exon	ENSG00000022840.11
chr12:121220458|121222396	hsa_circ_0003472	exon	ENSG00000157837.11
chr12:121853962|121855714	hsa_circ_0004513	exon	ENSG00000170633.12
chr12:122812494|122812973	NA	exon	ENSG00000130779.15
chr12:122825300|122826244	hsa_circ_0029069	exon	ENSG00000130779.15
chr12:123068825|123069537	NA	exon	ENSG00000184445.7
chr12:123362349|123364052	NA	intron	ENSG00000139722.2
chr12:123694603|123707674	hsa_circ_0029197	exon	ENSG00000051825.10
chr12:124071294|124074996	hsa_circ_0000458	exon	ENSG00000086598.6
chr12:124904503|124915333	hsa_circ_0029308	exon	ENSG00000196498.9
chr12:129299320|129299615	hsa_circ_0000462	exon	ENSG00000139370.6
chr13:20576990|20580726	hsa_circ_0005966	exon	ENSG00000121741.12
chr13:21170289|21171258	NA	exon	ENSG00000032742.13
chr13:26974590|26975761	hsa_circ_0003489	exon	ENSG00000132964.7
chr13:28748409|28752072	hsa_circ_0004372	exon	ENSG00000152520.9
chr13:33091994|33101669	hsa_circ_0000471	exon	ENSG00000244754.4
chr13:37614542|37625720	hsa_circ_0000475	exon	ENSG00000102710.15
chr13:41400642|41411021	hsa_circ_0030049	exon	ENSG00000168852.8
chr13:41515057|41518061	hsa_circ_0030051	exon	ENSG00000120690.9
chr13:43491677|43544806	NA	exon	ENSG00000133106.10
chr13:43500472|43544806	NA	exon	ENSG00000133106.10
chr13:43528084|43544806	hsa_circ_0000479	exon	ENSG00000133106.10
chr13:43537391|43544806	NA	exon	ENSG00000133106.10
chr13:48784632|48794618	NA	intergenic_region	n/a
chr13:49712883|49720071	hsa_circ_0000481	exon	ENSG00000102531.12
chr13:49771013|49772710	hsa_circ_0005263	exon	ENSG00000102531.12
chr13:50025689|50026045	hsa_circ_0030253	exon	ENSG00000136169.12
chr13:51501543|51523641	hsa_circ_0000489	exon	ENSG00000136104.14
chr13:52971367|52972329	hsa_circ_0008776	exon	ENSG00000136114.11
chr13:52992127|53000201	hsa_circ_0030340	exon	ENSG00000136100.8
chr13:52992127|53001354	hsa_circ_0030342	exon	ENSG00000136100.8
chr13:53232534|53254290	NA	exon	ENSG00000165416.10
chr13:61013822|61041513	hsa_circ_0003441	exon	ENSG00000083544.9
chr13:61013822|61060082	hsa_circ_0030377	exon	ENSG00000083544.9
chr13:75876379|75880607	hsa_circ_0030421	exon	ENSG00000136111.8
chr13:76134889|76143643	hsa_circ_0000494	exon	ENSG00000261553.1
chr13:77589544|77595996	hsa_circ_0008794	exon	ENSG00000005812.6
chr13:77791975|77818086	hsa_circ_0004217	exon	ENSG00000005810.13
chr13:78293667|78327493	hsa_circ_0000497	exon	ENSG00000139737.17
chr13:95813443|95840796	hsa_circ_0030586	exon	ENSG00000125257.9
chr13:96409898|96416207	NA	exon	ENSG00000102580.10
chr13:100196473|100197915	NA	intron	ENSG00000125304.8
chr13:100909849|100925600	hsa_circ_0000500	exon	ENSG00000175198.10
chr13:100953714|101020828	NA	exon	ENSG00000175198.10
chr13:100958005|101020828	NA	intergenic_region	n/a
chr14:20871536|20874559	hsa_circ_0005721	exon	ENSG00000129566.8
chr14:21698478|21702388	hsa_circ_0003643	exon	ENSG00000092199.13
chr14:21971316|21972024	hsa_circ_0000523	exon	ENSG00000165819.7
chr14:23375404|23380612	hsa_circ_0031241	exon	ENSG00000100461.13
chr14:23378692|23380612	hsa_circ_0000524	exon	ENSG00000100461.13
chr14:23502577|23502883	hsa_circ_0008758	exon	ENSG00000100804.14
chr14:24640043|24640588	NA	intergenic_region	n/a
chr14:31139462|31144271	hsa_circ_0009140	exon	ENSG00000092108.16
chr14:31185130|31204064	hsa_circ_0000528	exon	ENSG00000092108.16
chr14:31602444|31602881	hsa_circ_0031485	exon	ENSG00000092148.8
chr14:32172323|32173344	hsa_circ_0005670	intergenic_region	n/a
chr14:32559708|32586493	hsa_circ_0031584	exon	ENSG00000100852.8
chr14:35036892|35037219	NA	exon	ENSG00000129515.14
chr14:35227910|35231429	hsa_circ_0031615	exon	ENSG00000198604.6
chr14:35269430|35272194	NA	exon	ENSG00000198604.6
chr14:35331250|35331528	hsa_circ_0006137	exon	ENSG00000198604.6
chr14:39648295|39648666	NA	exon	ENSG00000100941.4
chr14:39746138|39748741	hsa_circ_0000530	exon	ENSG00000150527.12
chr14:45587231|45599993	NA	exon	ENSG00000100442.6
chr14:50616726|50616948	hsa_circ_0007695	exon	ENSG00000100485.7
chr14:51107468|51111732	hsa_circ_0007101	exon	ENSG00000151748.10
chr14:51204858|51205004	NA	exon	ENSG00000100503.19
chr14:53223269|53226472	hsa_circ_0031959	exon	ENSG00000198252.7
chr14:53622961|53656654	hsa_circ_0006378	intergenic_region	n/a
chr14:56078737|56086030	hsa_circ_0032029	exon	ENSG00000126777.13
chr14:56114743|56115588	hsa_circ_0004110	exon	ENSG00000126777.13
chr14:58785260|58796887	hsa_circ_0000542	exon	ENSG00000032219.14
chr14:62188227|62188541	hsa_circ_0007976	exon	ENSG00000100644.12
chr14:65896934|65922436	NA	exon	ENSG00000033170.12
chr14:66028055|66028484	hsa_circ_0003028	exon	ENSG00000033170.12
chr14:66028055|66096324	NA	exon	ENSG00000033170.12
chr14:66082696|66096324	NA	exon	ENSG00000033170.12
chr14:71571952|71572157	hsa_circ_0032457	exon	ENSG00000100731.11
chr14:71880665|71884913	NA	exon	ENSG00000197555.5
chr14:71880665|71996087	NA	exon	ENSG00000197555.5
chr14:73181131|73198642	NA	exon	ENSG00000205683.7
chr14:73555757|73556163	NA	intron	ENSG00000119707.9
chr14:73614503|73614802	hsa_circ_0008521	exon	ENSG00000080815.14
chr14:73614503|73614814	hsa_circ_0003848	exon	ENSG00000080815.14
chr14:73614503|73640415	hsa_circ_0002564	exon	ENSG00000080815.14
chr14:73614503|73653628	hsa_circ_0008218	exon	ENSG00000080815.14
chr14:75513079|75516421	hsa_circ_0032649	exon	ENSG00000119684.11
chr14:76173361|76187046	hsa_circ_0032704	exon	ENSG00000119685.15
chr14:80963812|80997230	hsa_circ_0007332	exon	ENSG00000100629.12
chr14:81209419|81244390	hsa_circ_0032822	exon	ENSG00000100629.12
chr14:81297487|81307112	hsa_circ_0032825	exon	ENSG00000100629.12
chr14:86494713|86537311	NA	intron	ENSG00000258733.1
chr14:86497480|86537311	NA	exon	ENSG00000258733.1
chr14:89041037|89044484	hsa_circ_0003164	exon	ENSG00000100722.14
chr14:89878278|89878834	hsa_circ_0005987	exon	ENSG00000053254.11
chr14:91947920|91952074	hsa_circ_0003045	exon	ENSG00000100796.13
chr14:93022096|93043822	NA	exon	ENSG00000100599.11
chr14:97299804|97327072	hsa_circ_0000566	exon	ENSG00000100749.3
chr14:99723808|99724173	NA	exon	ENSG00000127152.13
chr14:99723808|99724176	hsa_circ_0033144	exon	ENSG00000127152.13
chr14:99924616|99932150	hsa_circ_0000567	exon	ENSG00000183576.8
chr14:102506573|102507010	hsa_circ_0002398	exon	ENSG00000197102.6
chr14:103355897|103369766	hsa_circ_0033431	exon	ENSG00000131323.10
chr14:103865288|103871604	hsa_circ_0008282	intron	ENSG00000075413.13
chr14:106610727|106622198	NA	intergenic_region	n/a
chr14:106610727|106691977	NA	intergenic_region	n/a
chr14:106692079|106725505	NA	intergenic_region	n/a
chr14:106994222|107183708	NA	intergenic_region	n/a
chr14:107049075|107183708	NA	intergenic_region	n/a
chr14:107114149|107218980	NA	intergenic_region	n/a
chr15:25650608|25657118	hsa_circ_0000586	exon	ENSG00000114062.13
chr15:38794513|38798121	hsa_circ_0034414	exon	ENSG00000172575.7
chr15:41961026|41962156	hsa_circ_0000591	exon	ENSG00000174197.12
chr15:41988273|41991357	hsa_circ_0000592	exon	ENSG00000174197.12
chr15:42553156|42560230	hsa_circ_0034803	exon	ENSG00000103978.11
chr15:43120126|43132631	hsa_circ_0008319	exon	ENSG00000128881.12
chr15:43164809|43170882	hsa_circ_0034880	exon	ENSG00000128881.12
chr15:43242460|43258484	hsa_circ_0008546	exon	ENSG00000159459.7
chr15:43250211|43252899	NA	exon	ENSG00000159459.7
chr15:44046022|44048964	hsa_circ_0002151	exon	ENSG00000167004.8
chr15:44624186|44630515	hsa_circ_0000596	exon	ENSG00000166734.14
chr15:44884529|44889141	hsa_circ_0035086	exon	ENSG00000104133.10
chr15:45059429|45059793	NA	exon	ENSG00000185880.8
chr15:49528048|49531564	hsa_circ_0008488	exon	ENSG00000156958.10
chr15:50209131|50215691	NA	exon	ENSG00000104043.10
chr15:50330965|50339661	hsa_circ_0035197	exon	ENSG00000104043.10
chr15:50592986|50593565	hsa_circ_0002551	exon	ENSG00000104064.12
chr15:50592986|50601995	hsa_circ_0003501	exon	ENSG00000104064.12
chr15:50862084|50867986	hsa_circ_0000600	exon	ENSG00000092439.9
chr15:51743842|51747425	hsa_circ_0035277	exon	ENSG00000104093.9
chr15:55516087|55527154	hsa_circ_0003863	exon	ENSG00000069974.11
chr15:59179174|59179739	hsa_circ_0000604	exon	ENSG00000137776.12
chr15:59204762|59205895	hsa_circ_0003713	exon	ENSG00000137776.12
chr15:59204762|59209198	hsa_circ_0000605	exon	ENSG00000137776.12
chr15:59204762|59213783	NA	exon	ENSG00000137776.12
chr15:60734615|60737990	hsa_circ_0000606	intron	ENSG00000128915.7
chr15:62299507|62306191	hsa_circ_0000607	exon	ENSG00000129003.11
chr15:62325640|62336454	hsa_circ_0005761	exon	ENSG00000129003.11
chr15:63506188|63506585	NA	intron	ENSG00000166128.8
chr15:63515241|63541904	NA	exon	ENSG00000166128.8
chr15:63824846|63852169	hsa_circ_0035649	exon	ENSG00000140455.12
chr15:63824846|63855207	hsa_circ_0002138	exon	ENSG00000140455.12
chr15:63845914|63855207	hsa_circ_0008153	exon	ENSG00000140455.12
chr15:63988323|64008672	hsa_circ_0035796	exon	ENSG00000103657.9
chr15:63998979|64008672	hsa_circ_0035801	exon	ENSG00000103657.9
chr15:64791492|64792365	hsa_circ_0000615	exon	ENSG00000180357.5
chr15:65266940|65275931	hsa_circ_0003526	exon	ENSG00000090487.6
chr15:66044717|66048810	hsa_circ_0035956	exon	ENSG00000174485.10
chr15:66727365|66729230	hsa_circ_0008798	exon	ENSG00000169032.5
chr15:67524152|67529158	hsa_circ_0000620	exon	ENSG00000103591.8
chr15:68434284|68439038	hsa_circ_0008378	exon	ENSG00000033800.9
chr15:73052748|73072663	hsa_circ_0005073	intron	ENSG00000159322.13
chr15:76146727|76165909	NA	exon	ENSG00000140367.7
chr15:76152219|76165909	NA	exon	ENSG00000140367.7
chr15:76161292|76165909	hsa_circ_0036376	exon	ENSG00000140367.7
chr15:76168528|76175765	hsa_circ_0005151	exon	ENSG00000140367.7
chr15:76580187|76585041	hsa_circ_0000639	exon	ENSG00000140374.11
chr15:80390758|80415142	hsa_circ_0000642	exon	ENSG00000086666.14
chr15:80412670|80415142	hsa_circ_0000643	exon	ENSG00000086666.14
chr15:81262803|81274523	hsa_circ_0005558	exon	ENSG00000117899.6
chr15:85223944|85234875	hsa_circ_0000647	exon	ENSG00000140612.9
chr15:85657104|85658718	hsa_circ_0003856	exon	ENSG00000073417.10
chr15:85657104|85664245	hsa_circ_0036629	exon	ENSG00000073417.10
chr15:89656956|89659752	hsa_circ_0007099	exon	ENSG00000140526.12
chr15:90414707|90432372	hsa_circ_0009156	exon	ENSG00000157823.12
chr15:90431753|90432372	hsa_circ_0002080	exon	ENSG00000157823.12
chr15:90982564|90986710	hsa_circ_0000651	exon	ENSG00000140575.8
chr15:90984738|90986710	hsa_circ_0000652	exon	ENSG00000140575.8
chr15:93540187|93541851	hsa_circ_0000655	exon	ENSG00000173575.14
chr15:93540187|93545547	hsa_circ_0036997	exon	ENSG00000173575.14
chr15:93543742|93552553	hsa_circ_0037000	exon	ENSG00000173575.14
chr15:101104897|101105470	hsa_circ_0003007	exon	ENSG00000140471.12
chr15:101775287|101775782	hsa_circ_0005019	exon	ENSG00000131873.5
chr16:354304|364683	hsa_circ_0037158	exon	ENSG00000103126.10
chr16:1004357|1004666	hsa_circ_0007701	exon	ENSG00000103227.14
chr16:3704962|3707817	NA	exon	ENSG00000213918.6
chr16:3900298|3901010	hsa_circ_0007637	exon	ENSG00000005339.8
chr16:9009111|9011013	hsa_circ_0005152	exon	ENSG00000187555.10
chr16:10513438|10567846	NA	exon	ENSG00000166669.9
chr16:11114050|11154879	hsa_circ_0000672	exon	ENSG00000038532.10
chr16:11114050|11220003	hsa_circ_0007846	exon	ENSG00000038532.10
chr16:11815433|11830089	hsa_circ_0009128	exon	ENSG00000153066.8
chr16:11988811|11990642	hsa_circ_0002161	exon	ENSG00000103342.8
chr16:14687158|14698083	hsa_circ_0005627	exon	ENSG00000140694.12
chr16:16200595|16205439	hsa_circ_0008255	exon	ENSG00000103222.14
chr16:16218646|16219768	hsa_circ_0000679	exon	ENSG00000103222.14
chr16:17352845|17353355	hsa_circ_0003559	exon	ENSG00000103489.7
chr16:19627436|19659204	hsa_circ_0006797	exon	ENSG00000103544.10
chr16:20926878|20936432	NA	intergenic_region	n/a
chr16:22360600|22361170	hsa_circ_0004682	exon	ENSG00000140743.3
chr16:24043457|24046868	hsa_circ_0000682	exon	ENSG00000166501.8
chr16:29845054|29845387	hsa_circ_0000688	exon	ENSG00000013364.14
chr16:30490412|30490782	NA	exon	ENSG00000005844.13
chr16:30495148|30495584	hsa_circ_0000690	exon	ENSG00000005844.13
chr16:30507418|30507887	NA	exon	ENSG00000005844.13
chr16:30740287|30740893	hsa_circ_0006127	exon	ENSG00000080603.12
chr16:31102096|31102663	hsa_circ_0006719	intron	ENSG00000255439.2
chr16:31733947|31734674	hsa_circ_0007059	exon	ENSG00000197302.6
chr16:47497810|47549512	hsa_circ_0000697	exon	ENSG00000102893.11
chr16:47531310|47549512	hsa_circ_0000698	exon	ENSG00000102893.11
chr16:48290521|48311390	NA	exon	ENSG00000102910.9
chr16:48381418|48382201	hsa_circ_0005813	exon	ENSG00000102910.9
chr16:53175091|53191453	NA	intron	ENSG00000177200.11
chr16:53907698|53922863	hsa_circ_0005941	exon	ENSG00000140718.14
chr16:53967897|53971206	hsa_circ_0007068	intron	ENSG00000140718.14
chr16:58593708|58594266	hsa_circ_0000705	intron	ENSG00000125107.12
chr16:66759731|66763002	hsa_circ_0008242	exon	ENSG00000135720.8
chr16:66764015|66766408	hsa_circ_0000706	exon	ENSG00000135720.8
chr16:68155890|68157024	hsa_circ_0005615	exon	ENSG00000072736.14
chr16:68155890|68160513	hsa_circ_0000711	exon	ENSG00000072736.14
chr16:69269651|69279718	NA	exon	ENSG00000168807.12
chr16:69404386|69406258	NA	exon	ENSG00000132604.6
chr16:69729039|69729282	hsa_circ_0006845	exon	ENSG00000102908.16
chr16:71825970|71826495	NA	intron	ENSG00000166747.8
chr16:72122886|72124685	hsa_circ_0040414	exon	ENSG00000140830.4
chr16:77204727|77225530	NA	intergenic_region	n/a
chr16:77206888|77225530	NA	intergenic_region	n/a
chr16:80718435|80719026	hsa_circ_0004087	exon	ENSG00000166446.10
chr16:85012795|85015600	hsa_circ_0040719	exon	ENSG00000153786.8
chr16:85667520|85667738	hsa_circ_0000722	exon	ENSG00000131149.13
chr16:88008654|88017865	hsa_circ_0040809	exon	ENSG00000172530.15
chr16:88061089|88071617	hsa_circ_0040823	exon	ENSG00000172530.15
chr16:88066715|88071617	hsa_circ_0040827	exon	ENSG00000172530.15
chr16:89291127|89292039	hsa_circ_0004203	exon	ENSG00000170100.9
chr16:89371614|89383483	hsa_circ_0003846	exon	ENSG00000167522.10
chr17:526773|530556	hsa_circ_0007736	exon	ENSG00000141252.15
chr17:953290|1028702	NA	exon	ENSG00000159842.10
chr17:1264386|1265302	hsa_circ_0007643	exon	ENSG00000108953.12
chr17:1437393|1456443	NA	exon	ENSG00000174238.10
chr17:1746097|1756483	hsa_circ_0000734	exon	ENSG00000132383.7
chr17:3608375|3608939	hsa_circ_0006692	intergenic_region	n/a
chr17:3608392|3608939	NA	intergenic_region	n/a
chr17:3969741|3978723	NA	exon	ENSG00000074755.10
chr17:4186093|4200109	hsa_circ_0003239	exon	ENSG00000132388.8
chr17:10354094|10402139	NA	intron	ENSG00000272736.1
chr17:11984673|12016677	hsa_circ_0007456	exon	ENSG00000065559.10
chr17:16004564|16005119	hsa_circ_0042174	exon	ENSG00000141027.16
chr17:18768782|18793190	hsa_circ_0002307	exon	ENSG00000141127.10
chr17:19835689|19836441	NA	intron	ENSG00000108599.10
chr17:20107646|20109225	hsa_circ_0000745	exon	ENSG00000128487.12
chr17:25630393|25636298	hsa_circ_0007716	exon	ENSG00000109046.10
chr17:28011581|28022541	hsa_circ_0042823	exon	ENSG00000141298.13
chr17:28011581|28030080	hsa_circ_0000754	exon	ENSG00000141298.13
chr17:28808161|28811788	hsa_circ_0002167	exon	ENSG00000108587.10
chr17:29061915|29086557	NA	exon	ENSG00000264538.2
chr17:29061915|29096983	NA	exon	ENSG00000264538.2
chr17:29119458|29120690	hsa_circ_0042860	exon	ENSG00000176390.10
chr17:29130919|29131126	NA	exon	ENSG00000176390.10
chr17:33689758|33690845	hsa_circ_0043110	exon	ENSG00000172716.12
chr17:33805094|33807214	NA	exon	ENSG00000205045.4
chr17:33849298|33849988	hsa_circ_0043114	exon	ENSG00000205045.4
chr17:34431921|34538619	NA	intergenic_region	n/a
chr17:35928893|35945538	NA	exon	ENSG00000006114.11
chr17:35936439|35945538	hsa_circ_0043297	exon	ENSG00000006114.11
chr17:35944756|35945538	NA	exon	ENSG00000006114.11
chr17:37579580|37580991	hsa_circ_0043427	exon	ENSG00000125686.7
chr17:37840850|37842272	hsa_circ_0007990	exon	ENSG00000161395.8
chr17:37864574|37866734	hsa_circ_0007766	exon	ENSG00000141736.9
chr17:38065211|38066177	NA	exon	ENSG00000073605.14
chr17:40497577|40500557	hsa_circ_0043816	exon	ENSG00000168610.10
chr17:40652725|40653322	hsa_circ_0008179	exon	ENSG00000033627.10
chr17:40879653|40882936	hsa_circ_0043898	exon	ENSG00000108799.8
chr17:45438744|45456619	NA	exon	ENSG00000178852.11
chr17:45479498|45492285	hsa_circ_0000778	exon	ENSG00000178852.11
chr17:45695716|45696530	hsa_circ_0004622	exon	ENSG00000141279.11
chr17:46189393|46190763	hsa_circ_0002069	exon	ENSG00000002919.10
chr17:47388674|47389404	hsa_circ_0003258	exon	ENSG00000198740.4
chr17:47388674|47390207	hsa_circ_0000782	exon	ENSG00000198740.4
chr17:49294695|49302570	hsa_circ_0003871	exon	ENSG00000011258.11
chr17:49340635|49346265	hsa_circ_0002789	exon	ENSG00000011260.9
chr17:54926057|54933986	hsa_circ_0000786	exon	ENSG00000153933.5
chr17:57076742|57079075	hsa_circ_0001972	exon	ENSG00000108395.9
chr17:57430576|57430887	hsa_circ_0005600	exon	ENSG00000175155.4
chr17:57808782|57816308	hsa_circ_0006508	exon	ENSG00000062716.6
chr17:57808782|57851246	hsa_circ_0005077	exon	ENSG00000062716.6
chr17:57866559|57868644	NA	intron	ENSG00000062716.6
chr17:59996761|60002460	hsa_circ_0007064	exon	ENSG00000108506.7
chr17:60059559|60060475	NA	exon	ENSG00000108510.5
chr17:60106902|60112969	hsa_circ_0045096	exon	ENSG00000108510.5
chr17:62465140|62465559	NA	intergenic_region	n/a
chr17:65916131|65919106	hsa_circ_0003796	exon	ENSG00000171634.12
chr17:65918956|65920705	NA	exon	ENSG00000171634.12
chr17:65924471|65928135	hsa_circ_0045462	exon	ENSG00000171634.12
chr17:65941525|65972074	hsa_circ_0000799	exon	ENSG00000171634.12
chr17:66205795|66206606	NA	intergenic_region	n/a
chr17:66440634|66449133	hsa_circ_0004716	exon	ENSG00000070540.8
chr17:74308951|74309972	hsa_circ_0004241	exon	ENSG00000161542.12
chr17:75410742|75411632	NA	intron	ENSG00000184640.13
chr17:76000251|76027923	hsa_circ_0008622	exon	ENSG00000078687.12
chr17:76030374|76032746	NA	intron	ENSG00000078687.12
chr17:76808942|76816094	NA	exon	ENSG00000055483.15
chr17:77073512|77073946	hsa_circ_0008114	exon	ENSG00000167280.12
chr17:78263458|78264527	hsa_circ_0006264	exon	ENSG00000173821.15
chr17:79813018|79813462	hsa_circ_0046263	exon	ENSG00000185624.10
chr17:80721841|80739597	hsa_circ_0000818	exon	ENSG00000141556.16
chr17:80842021|80861354	hsa_circ_0046534	exon	ENSG00000141556.16
chr17:80863812|80869665	hsa_circ_0046580	exon	ENSG00000141556.16
chr18:697240|706578	hsa_circ_0046689	exon	ENSG00000132199.14
chr18:2890559|2892484	hsa_circ_0004658	exon	ENSG00000132205.6
chr18:6237963|6312055	hsa_circ_0046760	exon	ENSG00000154655.10
chr18:6301902|6312055	NA	exon	ENSG00000154655.10
chr18:7888104|7888375	NA	exon	ENSG00000173482.12
chr18:9182380|9211782	NA	exon	ENSG00000101745.11
chr18:9182380|9221997	hsa_circ_0000826	exon	ENSG00000101745.11
chr18:9195549|9221997	hsa_circ_0046843	exon	ENSG00000101745.11
chr18:9204474|9221997	hsa_circ_0003865	exon	ENSG00000101745.11
chr18:9208655|9221997	hsa_circ_0003652	exon	ENSG00000101745.11
chr18:9208655|9239554	hsa_circ_0005715	exon	ENSG00000101745.11
chr18:9524592|9525849	hsa_circ_0005158	exon	ENSG00000017797.7
chr18:9583115|9595100	hsa_circ_0009022	exon	ENSG00000154845.11
chr18:12356693|12360050	hsa_circ_0046964	exon	ENSG00000141385.5
chr18:12785735|12814354	NA	exon	ENSG00000175354.14
chr18:12999420|13019205	hsa_circ_0000831	exon	ENSG00000101639.14
chr18:12999420|13030607	NA	exon	ENSG00000101639.14
chr18:13048858|13059311	hsa_circ_0047021	exon	ENSG00000101639.14
chr18:18562724|18564496	NA	exon	ENSG00000067900.6
chr18:19345733|19359646	hsa_circ_0000835	exon	ENSG00000101752.7
chr18:21644104|21649235	hsa_circ_0000839	exon	ENSG00000168234.8
chr18:21644104|21663045	hsa_circ_0047270	exon	ENSG00000168234.8
chr18:21650715|21650987	NA	intergenic_region	n/a
chr18:29691717|29693823	hsa_circ_0005729	exon	ENSG00000134758.9
chr18:33606863|33613800	hsa_circ_0000842	exon	ENSG00000141425.13
chr18:39607407|39629569	hsa_circ_0007765	exon	ENSG00000078142.7
chr18:42529846|42533305	NA	exon	ENSG00000152217.12
chr18:44470543|44483598	NA	exon	ENSG00000078043.11
chr18:44526020|44526886	NA	exon	ENSG00000167216.12
chr18:45391430|45423180	hsa_circ_0000847	exon	ENSG00000175387.11
chr18:46858234|46906128	hsa_circ_0002501	exon	ENSG00000141627.9
chr18:51686135|51692536	hsa_circ_0004537	exon	ENSG00000134046.7
chr18:51797730|51804225	hsa_circ_0047719	exon	ENSG00000101751.6
chr18:51804073|51813781	hsa_circ_0003428	exon	ENSG00000101751.6
chr18:56393502|56401613	NA	intron	ENSG00000172175.8
chr18:56585503|56587865	hsa_circ_0047814	exon	ENSG00000074657.9
chr18:56601665|56621031	hsa_circ_0003423	exon	ENSG00000074657.9
chr18:59739906|59763183	hsa_circ_0007528	exon	ENSG00000197563.5
chr18:60206914|60217693	hsa_circ_0000854	exon	ENSG00000141664.5
chr18:66564456|66564919	hsa_circ_0007342	exon	ENSG00000150636.11
chr18:66678171|66721370	hsa_circ_0005094	intergenic_region	n/a
chr18:76886267|76914555	hsa_circ_0007134	exon	ENSG00000166377.15
chr18:77488907|77496521	hsa_circ_0008435	exon	ENSG00000060069.12
chr19:1032391|1032695	hsa_circ_0004891	exon	ENSG00000064666.10
chr19:1271328|1272050	hsa_circ_0007715	exon	ENSG00000099622.9
chr19:2084506|2084640	NA	intron	ENSG00000172081.9
chr19:2137726|2138713	hsa_circ_0006436	exon	ENSG00000065000.11
chr19:5047487|5082515	hsa_circ_0002926	exon	ENSG00000127663.10
chr19:5604594|5604947	hsa_circ_0000880	exon	ENSG00000130254.7
chr19:5653126|5654467	hsa_circ_0000881	exon	ENSG00000160633.8
chr19:6381133|6381412	NA	exon	ENSG00000125651.9
chr19:6783099|6783588	NA	intron	ENSG00000141968.3
chr19:8520289|8528570	hsa_circ_0006382	exon	ENSG00000099783.7
chr19:8618023|8618321	NA	exon	ENSG00000142347.12
chr19:9763629|9764557	NA	exon	ENSG00000171466.5
chr19:10254442|10254663	hsa_circ_0049201	exon	ENSG00000130816.10
chr19:10906048|10909248	hsa_circ_0049335	exon	ENSG00000079805.12
chr19:11258494|11258789	hsa_circ_0007223	exon	ENSG00000161888.7
chr19:11446123|11446459	NA	exon	ENSG00000105514.3
chr19:11833769|11836142	NA	exon	ENSG00000197933.8
chr19:11835009|11836142	hsa_circ_0002534	exon	ENSG00000197933.8
chr19:12628559|12639510	NA	intron	ENSG00000196826.7
chr19:13039156|13039661	hsa_circ_0000896	exon	ENSG00000179115.6
chr19:14153265|14153601	NA	exon	ENSG00000104998.2
chr19:14513409|14515374	hsa_circ_0004853	exon	ENSG00000123146.15
chr19:16192723|16197350	hsa_circ_0008432	exon	ENSG00000167460.10
chr19:17212470|17213367	hsa_circ_0000907	exon	ENSG00000099331.9
chr19:17273798|17278874	hsa_circ_0007731	exon	ENSG00000099331.9
chr19:17311102|17311638	hsa_circ_0000910	exon	ENSG00000099331.9
chr19:17387304|17387718	hsa_circ_0003253	exon	ENSG00000269307.1
chr19:18648411|18649243	hsa_circ_0050119	exon	ENSG00000105701.11
chr19:18648411|18649246	hsa_circ_0000914	exon	ENSG00000105701.11
chr19:18650181|18650530	hsa_circ_0000915	exon	ENSG00000105701.11
chr19:19603115|19603521	hsa_circ_0006804	exon	ENSG00000167491.13
chr19:19750894|19751380	hsa_circ_0000918	exon	ENSG00000089639.6
chr19:19791358|19793684	NA	exon	ENSG00000181896.7
chr19:21216262|21216990	hsa_circ_0008838	exon	ENSG00000118620.8
chr19:21375218|21376064	NA	intergenic_region	n/a
chr19:21587931|21588658	NA	exon	ENSG00000196268.7
chr19:22157531|22171711	NA	exon	ENSG00000160321.10
chr19:23541232|23545527	NA	exon	ENSG00000167232.9
chr19:23844916|23845960	NA	exon	ENSG00000197372.5
chr19:30462100|30477324	hsa_circ_0050334	exon	ENSG00000105176.13
chr19:30476130|30477324	hsa_circ_0000921	exon	ENSG00000105176.13
chr19:33406243|33409245	NA	exon	ENSG00000121289.13
chr19:34818326|34821252	hsa_circ_0006054	exon	ENSG00000166398.8
chr19:34821094|34824706	hsa_circ_0050467	exon	ENSG00000166398.8
chr19:34921481|34925873	hsa_circ_0005325	exon	ENSG00000126261.8
chr19:34921481|34929671	hsa_circ_0006987	exon	ENSG00000126261.8
chr19:34922766|34929671	hsa_circ_0004956	exon	ENSG00000126261.8
chr19:34942886|34955036	hsa_circ_0008813	exon	ENSG00000126261.8
chr19:38631824|38633350	hsa_circ_0006670	exon	ENSG00000105738.6
chr19:39943996|39944161	hsa_circ_0000932	exon	ENSG00000196235.9
chr19:41089304|41089623	hsa_circ_0000936	exon	ENSG00000160410.10
chr19:41129509|41129987	hsa_circ_0051123	exon	ENSG00000090006.13
chr19:41754419|41754725	hsa_circ_0002882	exon	ENSG00000167601.7
chr19:41847788|41848152	hsa_circ_0002837	exon	ENSG00000105329.5
chr19:45528587|45528995	hsa_circ_0008590	exon	ENSG00000104856.9
chr19:45766371|45766625	hsa_circ_0000940	exon	ENSG00000007047.10
chr19:45766371|45769539	hsa_circ_0051449	exon	ENSG00000007047.10
chr19:45767942|45769539	hsa_circ_0051454	exon	ENSG00000007047.10
chr19:45781181|45781873	hsa_circ_0000941	exon	ENSG00000007047.10
chr19:45783632|45783992	hsa_circ_0006698	exon	ENSG00000007047.10
chr19:46878861|46879831	hsa_circ_0003356	exon	ENSG00000011485.10
chr19:47767860|47768203	hsa_circ_0000944	exon	ENSG00000105321.8
chr19:47767860|47770049	NA	exon	ENSG00000105321.8
chr19:47865733|47865950	hsa_circ_0051680	exon	ENSG00000134815.14
chr19:48724987|48744320	NA	exon	ENSG00000105483.12
chr19:48733695|48744320	NA	exon	ENSG00000105483.12
chr19:48734917|48745901	NA	exon	ENSG00000105483.12
chr19:49136701|49136912	hsa_circ_0003912	exon	ENSG00000105516.6
chr19:52785364|52786666	hsa_circ_0052095	exon	ENSG00000196214.6
chr19:53091785|53095481	NA	exon	ENSG00000123870.9
chr19:53231983|53233258	hsa_circ_0052114	exon	ENSG00000213020.4
chr19:53883975|53887309	NA	exon	ENSG00000203326.5
chr19:55105906|55142558	NA	intron	ENSG00000104972.10
chr19:58001515|58011481	NA	intron	ENSG00000268107.1
chr2:9675963|9676957	NA	exon	ENSG00000151694.8
chr2:10784446|10808849	hsa_circ_0000977	exon	ENSG00000115761.11
chr2:15601325|15618413	hsa_circ_0008083	exon	ENSG00000151779.8
chr2:17942663|17946340	NA	exon	ENSG00000178295.10
chr2:20467058|20468141	NA	intron	ENSG00000055917.11
chr2:20478344|20527139	hsa_circ_0052852	exon	ENSG00000055917.11
chr2:24046128|24046439	hsa_circ_0003828	exon	ENSG00000119778.10
chr2:24098699|24108699	hsa_circ_0052962	exon	ENSG00000119778.10
chr2:24103509|24108699	hsa_circ_0052963	exon	ENSG00000119778.10
chr2:24181171|24199945	hsa_circ_0005970	exon	ENSG00000173960.8
chr2:24205766|24207701	hsa_circ_0003947	exon	ENSG00000173960.8
chr2:24357989|24369956	hsa_circ_0000982	exon	ENSG00000266118.1
chr2:24787164|24807429	hsa_circ_0005968	exon	ENSG00000084676.11
chr2:25458576|25459874	hsa_circ_0003235	exon	ENSG00000119772.12
chr2:26022254|26029206	hsa_circ_0004476	exon	ENSG00000143970.12
chr2:26292443|26292669	NA	intron	ENSG00000084733.6
chr2:26587170|26596497	hsa_circ_0005029	exon	ENSG00000138018.13
chr2:27822450|27824309	hsa_circ_0000985	exon	ENSG00000243943.5
chr2:29006773|29011675	hsa_circ_0007439	exon	ENSG00000163806.11
chr2:29356521|29368233	hsa_circ_0006908	exon	ENSG00000115295.15
chr2:32339707|32341281	hsa_circ_0002795	exon	ENSG00000021574.7
chr2:32664576|32673996	NA	exon	ENSG00000115760.9
chr2:32664588|32664754	NA	exon	ENSG00000115760.9
chr2:36623757|36706837	hsa_circ_0002348	exon	ENSG00000150938.5
chr2:36668401|36669878	hsa_circ_0007386	exon	ENSG00000150938.5
chr2:37543380|37544322	hsa_circ_0000992	exon	ENSG00000115825.5
chr2:38793446|38794339	NA	intron	ENSG00000143889.11
chr2:39406328|39456729	NA	exon	ENSG00000205111.4
chr2:40387905|40404995	NA	exon	ENSG00000183023.14
chr2:40655613|40657441	hsa_circ_0005232	exon	ENSG00000183023.14
chr2:40655613|40657444	hsa_circ_0000994	exon	ENSG00000183023.14
chr2:44200746|44209573	NA	exon	ENSG00000138095.14
chr2:44729828|44732869	hsa_circ_0000996	intron	ENSG00000143919.10
chr2:45773871|45789895	hsa_circ_0000997	exon	ENSG00000068784.8
chr2:48555700|48573890	hsa_circ_0007641	exon	ENSG00000170802.11
chr2:48725632|48738607	hsa_circ_0006911	exon	ENSG00000162869.11
chr2:53941521|53943880	hsa_circ_0003959	exon	ENSG00000115239.17
chr2:54278095|54284497	hsa_circ_0004462	exon	ENSG00000170634.8
chr2:55559702|55562300	hsa_circ_0054618	exon	ENSG00000115355.11
chr2:58009428|58013012	NA	intergenic_region	n/a
chr2:58311224|58316858	NA	exon	ENSG00000028116.12
chr2:58386785|58393009	NA	exon	ENSG00000115392.7
chr2:58425729|58459247	hsa_circ_0004435	exon	ENSG00000115392.7
chr2:58449077|58459247	hsa_circ_0001009	exon	ENSG00000115392.7
chr2:61339657|61345251	hsa_circ_0001013	intron	ENSG00000162929.9
chr2:61340905|61345251	hsa_circ_0001014	intron	ENSG00000162929.9
chr2:61712903|61717911	hsa_circ_0005050	exon	ENSG00000082898.12
chr2:61721029|61724142	hsa_circ_0006493	exon	ENSG00000082898.12
chr2:61722590|61726048	hsa_circ_0054886	exon	ENSG00000082898.12
chr2:61749746|61753656	hsa_circ_0001016	exon	ENSG00000082898.12
chr2:61749746|61761038	hsa_circ_0001017	exon	ENSG00000082898.12
chr2:63660879|63667005	hsa_circ_0003497	exon	ENSG00000143951.11
chr2:63798509|63798760	NA	exon	ENSG00000143951.11
chr2:64083440|64085070	hsa_circ_0001020	exon	ENSG00000169764.10
chr2:64778577|64780543	hsa_circ_0001021	exon	ENSG00000119844.10
chr2:64800080|64812679	hsa_circ_0006037	exon	ENSG00000119844.10
chr2:68717322|68740812	hsa_circ_0003874	exon	ENSG00000169621.5
chr2:70406664|70409129	hsa_circ_0055113	exon	ENSG00000115998.3
chr2:71623271|71645769	hsa_circ_0055151	exon	ENSG00000075292.14
chr2:72945232|72960247	hsa_circ_0009043	exon	ENSG00000144036.10
chr2:75897264|75899142	hsa_circ_0055371	exon	ENSG00000005436.9
chr2:85595809|85596953	hsa_circ_0008059	exon	ENSG00000115459.13
chr2:85595809|85598685	hsa_circ_0004726	exon	ENSG00000115459.13
chr2:85782607|85783383	hsa_circ_0055426	exon	ENSG00000115486.7
chr2:86088304|86090608	hsa_circ_0055451	exon	ENSG00000115525.12
chr2:89080360|89092011	NA	intron	ENSG00000230006.3
chr2:89082251|89104922	NA	exon	ENSG00000230006.3
chr2:89085987|89104922	NA	exon	ENSG00000230006.3
chr2:89100616|89104394	NA	exon	ENSG00000230006.3
chr2:90121838|90198770	NA	intergenic_region	n/a
chr2:96557413|96557608	NA	exon	ENSG00000174501.10
chr2:96563185|96576193	NA	exon	ENSG00000174501.10
chr2:97856715|97877478	NA	exon	ENSG00000135976.12
chr2:97869928|97871705	NA	exon	ENSG00000135976.12
chr2:98167752|98167943	NA	exon	ENSG00000196912.8
chr2:99786013|99787892	hsa_circ_0001050	exon	ENSG00000158411.6
chr2:99802640|99812219	hsa_circ_0001051	exon	ENSG00000241962.5
chr2:100065798|100081447	hsa_circ_0007092	exon	ENSG00000135945.5
chr2:100078958|100081447	hsa_circ_0001053	exon	ENSG00000135945.5
chr2:106746130|106782539	hsa_circ_0055947	exon	ENSG00000115652.10
chr2:106761646|106782539	hsa_circ_0004029	exon	ENSG00000115652.10
chr2:106774514|106782539	hsa_circ_0001060	exon	ENSG00000115652.10
chr2:113057426|113057606	hsa_circ_0001062	exon	ENSG00000188177.9
chr2:114670749|114674585	hsa_circ_0056189	exon	ENSG00000115091.7
chr2:114697536|114699936	hsa_circ_0008712	exon	ENSG00000115091.7
chr2:120684174|120692534	hsa_circ_0056247	exon	ENSG00000088179.4
chr2:128870658|128886753	NA	exon	ENSG00000136731.8
chr2:135010666|135012215	hsa_circ_0001068	exon	ENSG00000152127.4
chr2:135679147|135680637	NA	intron	ENSG00000082258.8
chr2:136467003|136467801	hsa_circ_0056586	exon	ENSG00000048991.12
chr2:136505837|136530117	NA	exon	ENSG00000144224.12
chr2:136527339|136528305	NA	exon	ENSG00000144224.12
chr2:144966170|144969146	hsa_circ_0001072	exon	ENSG00000121964.10
chr2:148653870|148657467	hsa_circ_0001073	exon	ENSG00000121989.10
chr2:148730308|148739650	hsa_circ_0004491	exon	ENSG00000115947.9
chr2:148811960|148990964	NA	exon	ENSG00000204406.7
chr2:157406120|157414094	hsa_circ_0005732	exon	ENSG00000115159.11
chr2:159992705|160007067	hsa_circ_0008010	exon	ENSG00000115183.9
chr2:160602281|160605414	NA	exon	ENSG00000136536.10
chr2:162036125|162081257	NA	exon	ENSG00000136560.9
chr2:168920010|168986268	hsa_circ_0005882	exon	ENSG00000198648.6
chr2:168986051|169038600	hsa_circ_0001078	exon	ENSG00000198648.6
chr2:169018297|169023917	hsa_circ_0007082	exon	ENSG00000198648.6
chr2:169018297|169038600	hsa_circ_0001079	exon	ENSG00000198648.6
chr2:171872511|171872761	NA	intron	ENSG00000198586.9
chr2:172782047|172809519	hsa_circ_0008032	exon	ENSG00000128708.8
chr2:173423436|173431661	NA	exon	ENSG00000152256.9
chr2:173423436|173460751	NA	exon	ENSG00000152256.9
chr2:173433469|173460751	hsa_circ_0057105	exon	ENSG00000152256.9
chr2:173435454|173460751	hsa_circ_0006006	exon	ENSG00000152256.9
chr2:175945388|175983097	NA	exon	ENSG00000115966.12
chr2:176835492|176860374	hsa_circ_0005775	exon	ENSG00000144320.9
chr2:177161588|177193640	hsa_circ_0057163	exon	ENSG00000128654.9
chr2:183993015|183995273	hsa_circ_0004820	exon	ENSG00000163002.8
chr2:183998294|184024380	hsa_circ_0057301	exon	ENSG00000163002.8
chr2:190656516|190682906	hsa_circ_0001083	exon	ENSG00000064933.12
chr2:191520703|191537878	hsa_circ_0008961	exon	ENSG00000138386.12
chr2:191523884|191537878	hsa_circ_0002024	exon	ENSG00000138386.12
chr2:191765290|191789319	hsa_circ_0001085	exon	ENSG00000115419.8
chr2:196544756|196548630	hsa_circ_0057551	exon	ENSG00000196950.9
chr2:197872530|197873755	hsa_circ_0001087	exon	ENSG00000065413.12
chr2:202010101|202014558	hsa_circ_0001092	exon	ENSG00000003402.15
chr2:202625604|202626541	hsa_circ_0001093	exon	ENSG00000003393.10
chr2:203142673|203147195	hsa_circ_0057788	exon	ENSG00000055044.6
chr2:203162102|203162629	hsa_circ_0003337	exon	ENSG00000055044.6
chr2:203329532|203332412	hsa_circ_0003218	exon	ENSG00000204217.8
chr2:203817282|203820481	hsa_circ_0004919	exon	ENSG00000138380.13
chr2:203921150|203922176	hsa_circ_0005395	exon	ENSG00000144426.14
chr2:215609791|215661841	hsa_circ_0003963	exon	ENSG00000138376.6
chr2:215632206|215646233	hsa_circ_0001098	exon	ENSG00000138376.6
chr2:223765392|223773868	hsa_circ_0004821	exon	ENSG00000123983.9
chr2:224758951|224760347	hsa_circ_0001102	exon	ENSG00000085449.10
chr2:224862832|224866639	hsa_circ_0001103	exon	ENSG00000135919.8
chr2:225400245|225422573	hsa_circ_0008309	exon	ENSG00000036257.8
chr2:227729320|227732034	hsa_circ_0058493	exon	ENSG00000144468.12
chr2:227729320|227779067	hsa_circ_0058495	exon	ENSG00000144468.12
chr2:227771509|227779067	hsa_circ_0058497	exon	ENSG00000144468.12
chr2:230666968|230672580	hsa_circ_0058565	exon	ENSG00000153827.9
chr2:231120167|231152681	NA	exon	ENSG00000079263.14
chr2:231222520|231236366	NA	exon	ENSG00000185404.12
chr2:231307652|231314970	hsa_circ_0003922	exon	ENSG00000067066.12
chr2:233651860|233660931	hsa_circ_0058733	exon	ENSG00000204120.10
chr2:234271723|234299129	NA	intron	ENSG00000077044.5
chr2:234296903|234299129	hsa_circ_0001112	exon	ENSG00000243637.1
chr2:238881734|238882389	NA	exon	ENSG00000184182.14
chr2:239090706|239093928	hsa_circ_0001116	exon	ENSG00000132323.4
chr2:239090706|239096898	hsa_circ_0008841	exon	ENSG00000132323.4
chr2:240929491|240946787	hsa_circ_0001118	exon	ENSG00000130414.7
chr2:240929491|240954277	hsa_circ_0001119	exon	ENSG00000130414.7
chr2:241492331|241494472	hsa_circ_0005059	exon	ENSG00000144504.11
chr2:242282407|242285664	hsa_circ_0059061	exon	ENSG00000168385.13
chr2:242282407|242287606	hsa_circ_0059062	exon	ENSG00000168385.13
chr20:2928628|2945848	hsa_circ_0005265	exon	ENSG00000132670.16
chr20:2944918|2945848	hsa_circ_0006117	exon	ENSG00000132670.16
chr20:3199163|3199640	hsa_circ_0008156	exon	ENSG00000125877.8
chr20:7976673|7990962	hsa_circ_0001130	exon	ENSG00000125827.4
chr20:19970650|19977486	hsa_circ_0007894	exon	ENSG00000132669.8
chr20:21319682|21324846	hsa_circ_0001134	exon	ENSG00000088930.6
chr20:30380538|30382351	hsa_circ_0009098	exon	ENSG00000088325.11
chr20:30954187|30956926	hsa_circ_0001136	exon	ENSG00000171456.12
chr20:32207323|32211102	hsa_circ_0003426	exon	ENSG00000078699.17
chr20:32617575|32619410	NA	intron	ENSG00000125970.7
chr20:33057853|33080402	hsa_circ_0059957	exon	ENSG00000078747.8
chr20:33065577|33067594	hsa_circ_0059958	exon	ENSG00000078747.8
chr20:33302394|33303169	hsa_circ_0008213	exon	ENSG00000198646.9
chr20:33804551|33805864	hsa_circ_0060047	exon	ENSG00000088298.8
chr20:34183399|34183676	NA	exon	ENSG00000088340.11
chr20:34241450|34246936	hsa_circ_0001146	exon	ENSG00000214078.7
chr20:34302107|34313077	hsa_circ_0004870	exon	ENSG00000131051.16
chr20:34304662|34313077	hsa_circ_0001147	exon	ENSG00000131051.16
chr20:34317234|34320057	hsa_circ_0008817	exon	ENSG00000131051.16
chr20:34446224|34459751	hsa_circ_0003322	exon	ENSG00000025293.11
chr20:35421652|35467844	NA	exon	ENSG00000149639.10
chr20:35539621|35540955	hsa_circ_0001152	exon	ENSG00000101347.7
chr20:35684549|35693876	hsa_circ_0001153	exon	ENSG00000080839.7
chr20:35689506|35690673	hsa_circ_0060236	exon	ENSG00000080839.7
chr20:35812583|35812776	hsa_circ_0005759	exon	ENSG00000118705.12
chr20:36685934|36694658	hsa_circ_0007365	exon	ENSG00000101413.7
chr20:39721112|39729993	NA	exon	ENSG00000198900.5
chr20:40161689|40179999	hsa_circ_0001159	exon	ENSG00000124177.10
chr20:43600719|43615937	hsa_circ_0060521	exon	ENSG00000101109.7
chr20:43607084|43625947	hsa_circ_0060524	exon	ENSG00000101109.7
chr20:43623731|43629994	hsa_circ_0060530	exon	ENSG00000101109.7
chr20:43629033|43629994	hsa_circ_0005573	exon	ENSG00000101109.7
chr20:46252655|46256767	hsa_circ_0060627	exon	ENSG00000124151.14
chr20:46252655|46262380	hsa_circ_0001165	exon	ENSG00000124151.14
chr20:47570093|47580435	hsa_circ_0003998	exon	ENSG00000124198.8
chr20:50133323|50140135	hsa_circ_0001170	exon	ENSG00000101096.15
chr20:57014001|57016139	hsa_circ_0001173	exon	ENSG00000124164.11
chr20:57574398|57574864	NA	intron	ENSG00000101160.9
chr20:60714131|60716000	hsa_circ_0003456	exon	ENSG00000101182.10
chr20:62407031|62422143	hsa_circ_0002805	exon	ENSG00000130584.6
chr21:16386665|16415895	hsa_circ_0004771	exon	ENSG00000180530.5
chr21:17135210|17138460	hsa_circ_0001178	exon	ENSG00000155313.11
chr21:30693542|30702014	hsa_circ_0001181	exon	ENSG00000156273.11
chr21:30698380|30702014	hsa_circ_0061395	exon	ENSG00000156273.11
chr21:34062654|34065244	NA	intron	ENSG00000159082.13
chr21:34804484|34805178	hsa_circ_0001185	exon	ENSG00000159128.10
chr21:35475134|35497780	hsa_circ_0005076	exon	ENSG00000243927.1
chr21:36206707|36231875	hsa_circ_0002360	exon	ENSG00000159216.14
chr21:37619815|37620866	hsa_circ_0001187	exon	ENSG00000142197.8
chr21:37711077|37717005	hsa_circ_0001189	exon	ENSG00000159256.8
chr21:38480692|38525577	hsa_circ_0061669	exon	ENSG00000182670.9
chr21:38792601|38794168	hsa_circ_0001190	intron	ENSG00000157540.15
chr21:38792601|38801210	NA	intron	ENSG00000157540.15
chr21:38792601|38845182	hsa_circ_0005955	exon	ENSG00000157540.15
chr21:40578034|40584633	NA	exon	ENSG00000185658.9
chr21:40590078|40590586	hsa_circ_0061721	exon	ENSG00000185658.9
chr21:40600426|40601362	hsa_circ_0001195	exon	ENSG00000185658.9
chr21:40665737|40670508	hsa_circ_0061757	exon	ENSG00000185658.9
chr21:45165960|45168961	hsa_circ_0008021	exon	ENSG00000160209.14
chr21:46548317|46554747	hsa_circ_0005037	exon	ENSG00000197381.11
chr21:47768926|47769734	hsa_circ_0002903	exon	ENSG00000160299.12
chr22:21288067|21288532	hsa_circ_0001206	exon	ENSG00000099942.8
chr22:24698163|24709434	hsa_circ_0007312	exon	ENSG00000258555.2
chr22:26057543|26074882	NA	exon	ENSG00000100077.10
chr22:29090020|29091861	hsa_circ_0004811	exon	ENSG00000183765.16
chr22:30032740|30035201	hsa_circ_0006752	exon	ENSG00000186575.13
chr22:30221076|30228331	hsa_circ_0003468	exon	ENSG00000100325.10
chr22:31998198|31998771	hsa_circ_0005617	exon	ENSG00000198089.10
chr22:32121524|32134897	NA	exon	ENSG00000183530.9
chr22:32154532|32161046	hsa_circ_0062938	exon	ENSG00000100150.12
chr22:32154532|32164849	hsa_circ_0062939	exon	ENSG00000100150.12
chr22:32874968|32875262	hsa_circ_0008832	exon	ENSG00000100225.13
chr22:36684773|36684943	hsa_circ_0001225	exon	ENSG00000100345.16
chr22:37328807|37330036	hsa_circ_0063179	exon	ENSG00000100368.9
chr22:38014455|38017703	hsa_circ_0063206	exon	ENSG00000100083.14
chr22:38019334|38019640	hsa_circ_0063210	exon	ENSG00000100083.14
chr22:38890635|38897285	hsa_circ_0002211	exon	ENSG00000100201.14
chr22:38894090|38897285	hsa_circ_0063331	exon	ENSG00000100201.14
chr22:38895405|38897285	hsa_circ_0001230	exon	ENSG00000100201.14
chr22:39534641|39537441	NA	exon	ENSG00000100307.8
chr22:40513059|40521866	NA	exon	ENSG00000100354.16
chr22:40513059|40552186	NA	exon	ENSG00000100354.16
chr22:41277774|41278181	hsa_circ_0008360	exon	ENSG00000196236.8
chr22:41738533|41739580	hsa_circ_0001236	exon	ENSG00000100403.10
chr22:42204879|42206295	hsa_circ_0001238	exon	ENSG00000100147.9
chr22:42204879|42209826	hsa_circ_0008806	exon	ENSG00000100147.9
chr22:43435786|43442579	NA	exon	ENSG00000100271.12
chr22:46085592|46136418	hsa_circ_0008199	exon	ENSG00000130638.11
chr22:46189425|46202902	NA	intron	ENSG00000130638.11
chr22:50810449|50832564	hsa_circ_0001258	exon	ENSG00000100239.11
chr3:5215702|5216099	hsa_circ_0001263	exon	ENSG00000134108.8
chr3:8977555|8983488	hsa_circ_0001264	exon	ENSG00000070950.5
chr3:9792629|9796569	hsa_circ_0064155	exon	ENSG00000114026.17
chr3:13170805|13171025	NA	intergenic_region	n/a
chr3:16343133|16344255	NA	exon	ENSG00000154814.9
chr3:18419662|18462483	hsa_circ_0064555	exon	ENSG00000182568.12
chr3:19992298|19992553	NA	exon	ENSG00000144566.6
chr3:27420740|27493989	hsa_circ_0064616	exon	ENSG00000033867.12
chr3:27490142|27493989	hsa_circ_0001277	exon	ENSG00000033867.12
chr3:32757717|32758729	hsa_circ_0064697	exon	ENSG00000182973.14
chr3:33725851|33738425	hsa_circ_0001280	exon	ENSG00000163539.11
chr3:37291189|37315092	hsa_circ_0001282	intron	ENSG00000144674.12
chr3:43341246|43345284	hsa_circ_0004089	exon	ENSG00000163788.9
chr3:45763492|45765035	NA	exon	ENSG00000211456.6
chr3:47079156|47108608	hsa_circ_0004692	exon	ENSG00000181555.15
chr3:47098311|47108608	hsa_circ_0002569	exon	ENSG00000181555.15
chr3:47466975|47470160	hsa_circ_0007291	exon	ENSG00000114650.14
chr3:49372453|49373029	hsa_circ_0001301	intron	ENSG00000114316.8
chr3:49461112|49461392	NA	exon	ENSG00000145029.7
chr3:50000009|50012825	NA	exon	ENSG00000004534.10
chr3:50004903|50012825	hsa_circ_0065769	exon	ENSG00000004534.10
chr3:50091768|50099541	NA	exon	ENSG00000004534.10
chr3:50102464|50103935	hsa_circ_0006531	exon	ENSG00000004534.10
chr3:50289532|50290616	hsa_circ_0007083	exon	ENSG00000114353.12
chr3:51575514|51586079	hsa_circ_0001306	intron	ENSG00000164080.9
chr3:51575514|51624575	hsa_circ_0001307	exon	ENSG00000164080.9
chr3:52446827|52448603	hsa_circ_0004912	exon	ENSG00000010318.15
chr3:52771602|52773650	hsa_circ_0001308	exon	ENSG00000114904.8
chr3:52771602|52775515	hsa_circ_0001309	exon	ENSG00000114904.8
chr3:52960047|52962357	hsa_circ_0066147	exon	ENSG00000163935.9
chr3:56600622|56601081	hsa_circ_0001312	exon	ENSG00000180376.12
chr3:56626998|56628056	hsa_circ_0001313	exon	ENSG00000180376.12
chr3:56657672|56662642	NA	exon	ENSG00000163946.9
chr3:56694759|56707753	hsa_circ_0001315	exon	ENSG00000163946.9
chr3:57276884|57282379	hsa_circ_0001317	exon	ENSG00000157500.6
chr3:57569625|57570191	hsa_circ_0005129	exon	ENSG00000168374.6
chr3:57832924|57843886	hsa_circ_0066277	exon	ENSG00000163681.10
chr3:57875768|57882659	hsa_circ_0002693	exon	ENSG00000163681.10
chr3:63898264|63898901	hsa_circ_0007761	exon	ENSG00000163635.13
chr3:66286968|66313803	hsa_circ_0003101	exon	ENSG00000144741.13
chr3:67451155|67459458	hsa_circ_0005688	exon	ENSG00000172340.10
chr3:67546222|67548719	hsa_circ_0003060	exon	ENSG00000172340.10
chr3:71733723|71748859	NA	exon	ENSG00000163412.8
chr3:71733723|71759635	hsa_circ_0001322	exon	ENSG00000163412.8
chr3:93714718|93722752	hsa_circ_0006135	exon	ENSG00000169379.11
chr3:105389077|105400662	hsa_circ_0066714	exon	ENSG00000114423.14
chr3:107429299|107435696	hsa_circ_0001324	exon	ENSG00000114439.14
chr3:113285267|113286557	hsa_circ_0066817	exon	ENSG00000072858.6
chr3:119219542|119222868	hsa_circ_0001329	exon	ENSG00000113845.5
chr3:119219542|119232566	hsa_circ_0006884	exon	ENSG00000113845.5
chr3:119219542|119236162	hsa_circ_0066874	exon	ENSG00000113845.5
chr3:119582266|119595355	hsa_circ_0007986	exon	ENSG00000082701.10
chr3:119582266|119624699	hsa_circ_0008797	exon	ENSG00000082701.10
chr3:121563300|121591635	hsa_circ_0066971	exon	ENSG00000145088.4
chr3:122284706|122284917	hsa_circ_0066997	exon	ENSG00000163840.5
chr3:122422589|122427115	hsa_circ_0006132	exon	ENSG00000173193.9
chr3:122928046|122978436	NA	exon	ENSG00000121542.7
chr3:123649949|123667979	NA	exon	ENSG00000175455.10
chr3:127778945|127779504	hsa_circ_0007841	exon	ENSG00000058262.5
chr3:129599152|129599402	hsa_circ_0001340	exon	ENSG00000172765.12
chr3:130685989|130688240	NA	exon	ENSG00000017260.15
chr3:138289160|138290198	hsa_circ_0002468	exon	ENSG00000114107.4
chr3:138289160|138291774	hsa_circ_0004524	exon	ENSG00000114107.4
chr3:138289160|138291826	hsa_circ_0003823	exon	ENSG00000114107.4
chr3:141231005|141259451	hsa_circ_0067582	exon	ENSG00000155903.7
chr3:141462351|141469182	NA	intergenic_region	n/a
chr3:141811903|141820683	hsa_circ_0008304	exon	ENSG00000114126.13
chr3:142116171|142123918	hsa_circ_0067619	exon	ENSG00000114127.6
chr3:142144064|142145683	hsa_circ_0067620	exon	ENSG00000114127.6
chr3:142231102|142279296	NA	exon	ENSG00000175054.10
chr3:143704385|143708679	hsa_circ_0006731	exon	ENSG00000181744.4
chr3:149563798|149589941	hsa_circ_0067716	exon	ENSG00000082996.15
chr3:149563798|149613347	hsa_circ_0067717	exon	ENSG00000082996.15
chr3:149563798|149639014	hsa_circ_0001346	exon	ENSG00000082996.15
chr3:152132730|152150709	hsa_circ_0001349	exon	ENSG00000152601.13
chr3:155547477|155551830	hsa_circ_0001350	exon	ENSG00000169359.9
chr3:157839892|157841780	hsa_circ_0001355	exon	ENSG00000174891.8
chr3:160131261|160132305	hsa_circ_0001356	exon	ENSG00000113810.11
chr3:160156020|160156974	NA	exon	ENSG00000248710.1
chr3:169694734|169706147	hsa_circ_0001358	exon	ENSG00000008952.12
chr3:169831148|169840532	hsa_circ_0006893	exon	ENSG00000173889.11
chr3:169840379|169843795	hsa_circ_0007854	intergenic_region	n/a
chr3:169840379|169847340	hsa_circ_0067900	exon	ENSG00000173889.11
chr3:169840379|169896726	NA	exon	ENSG00000173889.11
chr3:169854207|169867032	hsa_circ_0001359	exon	ENSG00000173889.11
chr3:169863211|169867032	hsa_circ_0001360	exon	ENSG00000173889.11
chr3:169863211|169896726	hsa_circ_0005228	exon	ENSG00000173889.11
chr3:170077487|170079217	hsa_circ_0067938	exon	ENSG00000136603.9
chr3:170077487|170109048	NA	exon	ENSG00000136603.9
chr3:171830242|171851336	hsa_circ_0001361	exon	ENSG00000075420.8
chr3:171965323|171969331	hsa_circ_0006156	exon	ENSG00000075420.8
chr3:171965323|172003774	hsa_circ_0001362	exon	ENSG00000075420.8
chr3:171969050|171979873	NA	intergenic_region	n/a
chr3:171969050|172028671	hsa_circ_0003692	exon	ENSG00000075420.8
chr3:172003716|172028671	hsa_circ_0002422	exon	ENSG00000075420.8
chr3:172223764|172224709	NA	exon	ENSG00000121858.6
chr3:176748682|176749373	NA	intron	ENSG00000177565.11
chr3:179310432|179316559	hsa_circ_0005297	exon	ENSG00000136522.9
chr3:182788787|182789145	hsa_circ_0008550	exon	ENSG00000078070.7
chr3:183361268|183369064	hsa_circ_0001367	exon	ENSG00000114796.11
chr3:184082754|184083014	NA	exon	ENSG00000163882.5
chr3:186756530|186769134	hsa_circ_0068482	exon	ENSG00000073849.10
chr3:188059451|188124101	hsa_circ_0006247	exon	ENSG00000145012.8
chr3:191074877|191078948	hsa_circ_0008124	exon	ENSG00000152492.9
chr3:195041430|195066046	NA	exon	ENSG00000114331.8
chr3:195063200|195066046	hsa_circ_0005400	exon	ENSG00000114331.8
chr3:195686054|195686957	hsa_circ_0002174	intergenic_region	n/a
chr3:195800801|195802231	hsa_circ_0068629	exon	ENSG00000072274.8
chr3:196089165|196089558	hsa_circ_0068643	exon	ENSG00000163960.7
chr3:196118684|196129890	hsa_circ_0001380	exon	ENSG00000163960.7
chr3:196214270|196215554	NA	exon	ENSG00000163961.4
chr3:196533450|196534785	hsa_circ_0003036	exon	ENSG00000180370.6
chr3:196533450|196539722	hsa_circ_0004950	exon	ENSG00000180370.6
chr3:196803457|196812627	NA	exon	ENSG00000075711.16
chr3:197483297|197497115	NA	exon	ENSG00000122068.8
chr3:197557641|197566268	hsa_circ_0006040	exon	ENSG00000186001.8
chr3:197592294|197593090	hsa_circ_0008439	exon	ENSG00000186001.8
chr3:197592294|197602646	hsa_circ_0008351	exon	ENSG00000186001.8
chr3:197592983|197598333	hsa_circ_0002319	exon	ENSG00000186001.8
chr4:1219148|1232125	hsa_circ_0068837	exon	ENSG00000159692.11
chr4:1219148|1235307	hsa_circ_0001386	exon	ENSG00000159692.11
chr4:1893893|1906105	NA	exon	ENSG00000109685.13
chr4:1902353|1936989	hsa_circ_0001387	exon	ENSG00000109685.13
chr4:3088666|3109150	hsa_circ_0001392	exon	ENSG00000197386.6
chr4:6995911|7002978	hsa_circ_0006681	exon	ENSG00000132405.14
chr4:10099335|10105610	hsa_circ_0003550	exon	ENSG00000071127.12
chr4:15818134|15826639	NA	exon	ENSG00000004468.8
chr4:17816476|17816981	hsa_circ_0001395	exon	ENSG00000109805.5
chr4:17963526|17974508	hsa_circ_0069285	exon	ENSG00000178177.10
chr4:25783864|25792196	NA	exon	ENSG00000091490.6
chr4:25819760|25836945	NA	exon	ENSG00000091490.6
chr4:25848916|25849486	NA	exon	ENSG00000091490.6
chr4:36230204|36231267	hsa_circ_0069399	exon	ENSG00000047365.7
chr4:37633007|37640126	hsa_circ_0001400	exon	ENSG00000181826.5
chr4:38037209|38055959	hsa_circ_0069420	exon	ENSG00000065882.11
chr4:38091553|38104778	hsa_circ_0001402	exon	ENSG00000065882.11
chr4:38791691|38792852	NA	intergenic_region	n/a
chr4:39322003|39325037	NA	exon	ENSG00000035928.10
chr4:39739040|39779430	hsa_circ_0069492	exon	ENSG00000078140.9
chr4:39915231|39927553	hsa_circ_0007308	exon	ENSG00000121892.10
chr4:42505467|42526864	hsa_circ_0069612	exon	ENSG00000124406.12
chr4:48371866|48396670	NA	exon	ENSG00000109171.10
chr4:52729603|52744020	hsa_circ_0001410	exon	ENSG00000109184.10
chr4:52729603|52758017	hsa_circ_0007646	exon	ENSG00000109184.10
chr4:54249940|54256040	hsa_circ_0001411	exon	ENSG00000145216.11
chr4:54265897|54294350	hsa_circ_0005912	exon	ENSG00000145216.11
chr4:54280782|54294350	hsa_circ_0007476	exon	ENSG00000145216.11
chr4:54292039|54310270	hsa_circ_0001413	exon	ENSG00000145216.11
chr4:56277781|56284152	hsa_circ_0001414	exon	ENSG00000134851.8
chr4:56877578|56878151	hsa_circ_0003985	exon	ENSG00000174799.6
chr4:57363063|57363480	NA	intron	ENSG00000174780.11
chr4:73950966|73958017	hsa_circ_0001417	exon	ENSG00000132466.13
chr4:73956384|73958017	hsa_circ_0007883	exon	ENSG00000132466.13
chr4:76711303|76711950	hsa_circ_0007096	exon	ENSG00000138768.10
chr4:77045802|77065626	hsa_circ_0070033	exon	ENSG00000138750.10
chr4:78694235|78697546	hsa_circ_0006168	exon	ENSG00000138767.8
chr4:83375875|83378191	hsa_circ_0003451	exon	ENSG00000145293.10
chr4:83793097|83796975	hsa_circ_0003549	exon	ENSG00000138674.12
chr4:83799883|83803093	hsa_circ_0006618	exon	ENSG00000138674.12
chr4:84384647|84388691	NA	exon	ENSG00000163322.9
chr4:87967318|87968746	hsa_circ_0001423	exon	ENSG00000172493.16
chr4:88116476|88116842	hsa_circ_0002538	exon	ENSG00000145332.9
chr4:89340454|89341580	hsa_circ_0001425	intron	ENSG00000138642.10
chr4:95494502|95507595	hsa_circ_0070467	exon	ENSG00000163110.10
chr4:95494502|95561601	hsa_circ_0005233	exon	ENSG00000163110.10
chr4:103225474|103236987	hsa_circ_0002782	exon	ENSG00000138821.8
chr4:103446669|103459113	hsa_circ_0008012	exon	ENSG00000109320.7
chr4:103501692|103504114	NA	exon	ENSG00000109320.7
chr4:103501692|103505977	NA	exon	ENSG00000109320.7
chr4:103610731|103647840	hsa_circ_0001430	exon	ENSG00000109323.4
chr4:103635595|103647840	hsa_circ_0001432	exon	ENSG00000109323.4
chr4:106155054|106158508	hsa_circ_0070562	exon	ENSG00000168769.8
chr4:106345353|106377902	hsa_circ_0001434	exon	ENSG00000138777.15
chr4:106367540|106377902	hsa_circ_0007477	exon	ENSG00000138777.15
chr4:108866126|108868693	hsa_circ_0070618	exon	ENSG00000155016.13
chr4:113483527|113506881	hsa_circ_0070680	exon	ENSG00000138658.11
chr4:122725777|122731254	hsa_circ_0008244	exon	ENSG00000123737.8
chr4:128904094|128942393	NA	exon	ENSG00000164074.10
chr4:129857810|129925031	NA	exon	ENSG00000151466.7
chr4:129913322|129925031	hsa_circ_0001439	exon	ENSG00000151466.7
chr4:143324091|143383879	hsa_circ_0071037	exon	ENSG00000109452.8
chr4:144464662|144465125	hsa_circ_0001445	exon	ENSG00000153147.5
chr4:146744574|146770713	hsa_circ_0001447	exon	ENSG00000151612.11
chr4:148860976|148876525	hsa_circ_0001449	exon	ENSG00000071205.7
chr4:153332455|153333681	hsa_circ_0001451	exon	ENSG00000109670.9
chr4:153332455|153391140	NA	intergenic_region	n/a
chr4:160107794|160131735	NA	exon	ENSG00000109756.4
chr4:166226760|166231902	hsa_circ_0071386	exon	ENSG00000109466.9
chr4:170428188|170459062	NA	exon	ENSG00000137601.11
chr4:174169131|174169591	hsa_circ_0001458	exon	ENSG00000109586.7
chr4:178274462|178274882	hsa_circ_0001459	exon	ENSG00000109674.3
chr4:178274462|178281831	hsa_circ_0001460	exon	ENSG00000109674.3
chr5:10415600|10417516	hsa_circ_0001467	exon	ENSG00000145495.10
chr5:14601074|14602441	NA	exon	ENSG00000145569.5
chr5:14673751|14693203	NA	exon	ENSG00000154124.4
chr5:31448654|31451747	hsa_circ_0004599	exon	ENSG00000113360.12
chr5:32135678|32143986	hsa_circ_0001470	exon	ENSG00000113384.9
chr5:36953720|36976504	hsa_circ_0001472	exon	ENSG00000164190.12
chr5:36982267|36986403	NA	intron	ENSG00000164190.12
chr5:38523521|38530768	hsa_circ_0072309	exon	ENSG00000113594.5
chr5:38991051|39003724	hsa_circ_0006157	exon	ENSG00000164327.8
chr5:38991051|39021238	hsa_circ_0006308	exon	ENSG00000164327.8
chr5:43613010|43628489	NA	exon	ENSG00000112992.12
chr5:43675613|43677908	hsa_circ_0003832	exon	ENSG00000112992.12
chr5:43675613|43704502	hsa_circ_0005585	exon	ENSG00000112992.12
chr5:49694941|49707217	hsa_circ_0001481	exon	ENSG00000170571.7
chr5:49698120|49707217	hsa_circ_0072428	exon	ENSG00000170571.7
chr5:50045985|50059076	hsa_circ_0005809	exon	ENSG00000151883.12
chr5:50055477|50059076	hsa_circ_0006787	exon	ENSG00000151883.12
chr5:50055477|50074484	NA	exon	ENSG00000151883.12
chr5:52157281|52161651	hsa_circ_0004840	exon	ENSG00000213949.4
chr5:56160561|56161804	hsa_circ_0001485	exon	ENSG00000095015.5
chr5:56526673|56527148	hsa_circ_0001486	exon	ENSG00000062194.11
chr5:56542127|56546968	hsa_circ_0072547	exon	ENSG00000062194.11
chr5:59938639|59943360	hsa_circ_0072576	exon	ENSG00000035499.8
chr5:61642957|61645947	hsa_circ_0072593	exon	ENSG00000068796.12
chr5:61648415|61654126	NA	exon	ENSG00000068796.12
chr5:64747302|64769779	hsa_circ_0072688	exon	ENSG00000049192.10
chr5:64863340|64868113	hsa_circ_0072697	exon	ENSG00000113593.7
chr5:65284463|65290692	hsa_circ_0001492	exon	ENSG00000112851.10
chr5:65349234|65350779	hsa_circ_0072732	exon	ENSG00000112851.10
chr5:68470704|68471364	hsa_circ_0001495	exon	ENSG00000134057.10
chr5:72157635|72161556	hsa_circ_0002692	exon	ENSG00000083312.13
chr5:72285254|72286691	hsa_circ_0072954	exon	ENSG00000157107.9
chr5:72370569|72373320	hsa_circ_0002490	exon	ENSG00000157107.9
chr5:72850147|72857113	NA	exon	ENSG00000164331.5
chr5:74011335|74012498	hsa_circ_0007559	exon	ENSG00000049860.9
chr5:74696030|74706928	hsa_circ_0007350	exon	ENSG00000113163.11
chr5:76342172|76344097	hsa_circ_0008620	exon	ENSG00000164252.8
chr5:76745585|76760634	hsa_circ_0008861	exon	ENSG00000164253.8
chr5:76758920|76760634	hsa_circ_0001498	exon	ENSG00000164253.8
chr5:77385217|77461496	NA	exon	ENSG00000132842.9
chr5:78940946|78944516	hsa_circ_0073151	exon	ENSG00000164329.9
chr5:80021272|80040434	hsa_circ_0003761	exon	ENSG00000113318.9
chr5:94224584|94248681	hsa_circ_0001512	exon	ENSG00000175471.15
chr5:95091100|95099324	hsa_circ_0007444	exon	ENSG00000164292.8
chr5:96437463|96438798	hsa_circ_0001516	exon	ENSG00000251606.1
chr5:109049221|109051965	hsa_circ_0008058	exon	ENSG00000112893.5
chr5:109049221|109065214	hsa_circ_0001519	exon	ENSG00000112893.5
chr5:118576114|118580271	hsa_circ_0006500	exon	ENSG00000172869.10
chr5:122868263|122893258	NA	intron	ENSG00000151292.13
chr5:122881111|122888841	NA	exon	ENSG00000151292.13
chr5:122881111|122893258	hsa_circ_0001522	exon	ENSG00000151292.13
chr5:124036707|124036962	hsa_circ_0001523	exon	ENSG00000168916.11
chr5:128440649|128442755	hsa_circ_0007067	exon	ENSG00000066583.7
chr5:132034863|132046749	NA	exon	ENSG00000131437.11
chr5:132227856|132228810	hsa_circ_0001529	exon	ENSG00000072364.8
chr5:134010305|134011815	hsa_circ_0004345	exon	ENSG00000113615.8
chr5:134022480|134023989	hsa_circ_0005105	exon	ENSG00000113615.8
chr5:134076753|134079742	hsa_circ_0003154	exon	ENSG00000164615.3
chr5:135483521|135489852	hsa_circ_0007930	exon	ENSG00000113658.12
chr5:137278564|137278905	hsa_circ_0001534	exon	ENSG00000031003.6
chr5:137288317|137290065	hsa_circ_0008177	exon	ENSG00000031003.6
chr5:137320946|137324004	hsa_circ_0001535	exon	ENSG00000031003.6
chr5:137904614|137906830	hsa_circ_0003280	exon	ENSG00000113013.8
chr5:138699448|138700432	hsa_circ_0001538	exon	ENSG00000120727.8
chr5:138979957|138994551	hsa_circ_0005728	exon	ENSG00000131508.11
chr5:138979957|139003046	hsa_circ_0004503	exon	ENSG00000131508.11
chr5:139819704|139825560	hsa_circ_0001540	exon	ENSG00000131503.16
chr5:139819704|139828890	hsa_circ_0001541	exon	ENSG00000131503.16
chr5:139851824|139866645	hsa_circ_0003031	exon	ENSG00000131503.16
chr5:142264863|142311690	hsa_circ_0074362	exon	ENSG00000145819.11
chr5:142416761|142437312	hsa_circ_0074368	exon	ENSG00000145819.11
chr5:142434004|142437312	hsa_circ_0074371	exon	ENSG00000145819.11
chr5:142434004|142513670	hsa_circ_0074372	exon	ENSG00000145819.11
chr5:151169884|151170623	hsa_circ_0003967	exon	ENSG00000145907.10
chr5:153413351|153414527	hsa_circ_0001546	exon	ENSG00000055147.13
chr5:156668656|156671488	NA	exon	ENSG00000113263.8
chr5:159462147|159470176	NA	exon	ENSG00000113312.6
chr5:167915607|167921655	hsa_circ_0001550	exon	ENSG00000113643.4
chr5:169108748|169116337	hsa_circ_0074945	exon	ENSG00000134516.11
chr5:171652064|171661362	NA	intron	ENSG00000168246.5
chr5:172535627|172539382	NA	exon	ENSG00000164463.8
chr5:176370336|176385155	hsa_circ_0001558	exon	ENSG00000087206.12
chr5:176468127|176471534	hsa_circ_0075143	exon	ENSG00000113761.7
chr5:176963359|176966148	hsa_circ_0002972	exon	ENSG00000146067.11
chr5:177046079|177059739	hsa_circ_0004138	exon	ENSG00000246596.2
chr5:179132680|179134191	hsa_circ_0002300	exon	ENSG00000127022.10
chr5:179132680|179136060	hsa_circ_0075292	exon	ENSG00000127022.10
chr5:179132680|179137066	hsa_circ_0001564	exon	ENSG00000127022.10
chr5:179134133|179136060	hsa_circ_0003938	exon	ENSG00000127022.10
chr5:179135240|179136060	hsa_circ_0005778	exon	ENSG00000127022.10
chr5:179258570|179258878	NA	intron	ENSG00000161011.15
chr5:180666487|180669345	NA	exon	ENSG00000204628.7
chr6:3076998|3078169	hsa_circ_0001571	exon	ENSG00000137275.9
chr6:4891947|4892613	hsa_circ_0008285	exon	ENSG00000153046.13
chr6:7176888|7189555	hsa_circ_0001573	exon	ENSG00000124782.15
chr6:10703638|10705077	hsa_circ_0008053	exon	ENSG00000111845.4
chr6:13579683|13584457	hsa_circ_0007218	exon	ENSG00000124523.10
chr6:13632602|13644961	hsa_circ_0001577	exon	ENSG00000010017.9
chr6:13639795|13644961	hsa_circ_0001578	exon	ENSG00000010017.9
chr6:15302439|15303165	NA	intergenic_region	n/a
chr6:16326625|16328701	hsa_circ_0007132	exon	ENSG00000124788.13
chr6:18256592|18258636	hsa_circ_0008846	exon	ENSG00000124795.10
chr6:20781376|20846409	hsa_circ_0008086	exon	ENSG00000145996.7
chr6:25019926|25021194	NA	intron	ENSG00000272053.1
chr6:25255417|25260804	NA	exon	ENSG00000235733.2
chr6:26385243|26388522	hsa_circ_0001590	exon	ENSG00000124508.12
chr6:34574332|34574681	hsa_circ_0006757	exon	ENSG00000196821.5
chr6:35280079|35280549	hsa_circ_0076125	exon	ENSG00000023892.9
chr6:36566626|36569818	NA	exon	ENSG00000112081.12
chr6:37280694|37284982	hsa_circ_0076222	exon	ENSG00000065491.8
chr6:41020004|41023738	NA	intron	ENSG00000124596.12
chr6:42559889|42562042	hsa_circ_0001603	exon	ENSG00000024048.6
chr6:42643794|42647570	hsa_circ_0076405	exon	ENSG00000024048.6
chr6:42902213|42903408	hsa_circ_0008801	exon	ENSG00000137161.12
chr6:42941741|42942776	hsa_circ_0005038	exon	ENSG00000124587.9
chr6:42992723|42993879	NA	exon	ENSG00000124541.6
chr6:47251674|47254331	hsa_circ_0001610	exon	ENSG00000146072.6
chr6:57006100|57013491	hsa_circ_0076883	exon	ENSG00000112200.12
chr6:71136142|71162274	NA	exon	ENSG00000082269.12
chr6:74149932|74150168	hsa_circ_0004092	exon	ENSG00000164430.11
chr6:79752560|79770535	hsa_circ_0001615	exon	ENSG00000146247.13
chr6:82920531|82922510	hsa_circ_0002041	exon	ENSG00000005700.10
chr6:82923944|82924546	NA	exon	ENSG00000005700.10
chr6:84108086|84117620	hsa_circ_0003267	exon	ENSG00000065833.7
chr6:84894905|84913814	NA	exon	ENSG00000135315.7
chr6:86227474|86239993	hsa_circ_0008093	exon	ENSG00000135317.8
chr6:86328536|86329135	hsa_circ_0006131	exon	ENSG00000135316.13
chr6:87920169|87928449	hsa_circ_0004383	intron	ENSG00000188994.8
chr6:87925621|87928449	hsa_circ_0004058	exon	ENSG00000188994.8
chr6:87925621|87943245	NA	exon	ENSG00000188994.8
chr6:89793472|89794362	NA	exon	ENSG00000146278.10
chr6:90461150|90463341	hsa_circ_0001619	exon	ENSG00000112159.7
chr6:90556281|90566918	hsa_circ_0001621	exon	ENSG00000118412.8
chr6:90571845|90581107	NA	exon	ENSG00000118412.8
chr6:90959408|90981660	hsa_circ_0001627	intergenic_region	n/a
chr6:99860427|99864304	hsa_circ_0001630	exon	ENSG00000132424.10
chr6:108243001|108250718	hsa_circ_0001635	exon	ENSG00000025796.9
chr6:109796602|109798133	hsa_circ_0077605	exon	ENSG00000112365.4
chr6:111208708|111211559	hsa_circ_0005954	exon	ENSG00000123505.10
chr6:112101769|112167832	NA	exon	ENSG00000010810.13
chr6:117010483|117013555	NA	exon	ENSG00000196911.5
chr6:117010483|117026323	NA	exon	ENSG00000196911.5
chr6:118832461|118887479	hsa_circ_0077736	exon	ENSG00000111860.9
chr6:128150621|128222226	NA	exon	ENSG00000172673.6
chr6:129815213|129879311	NA	intergenic_region	n/a
chr6:130496986|130505768	NA	exon	ENSG00000164483.12
chr6:130505248|130505765	NA	exon	ENSG00000164483.12
chr6:130505248|130505768	hsa_circ_0008833	exon	ENSG00000164483.12
chr6:131276245|131277639	hsa_circ_0001640	exon	ENSG00000079819.12
chr6:136882671|136883753	NA	exon	ENSG00000197442.8
chr6:139487421|139488461	hsa_circ_0001645	exon	ENSG00000112406.4
chr6:142487365|142491558	NA	exon	ENSG00000009844.11
chr6:144772506|144780490	hsa_circ_0009096	exon	ENSG00000152818.14
chr6:144808684|144814592	hsa_circ_0004826	exon	ENSG00000152818.14
chr6:144852188|144864006	hsa_circ_0078110	exon	ENSG00000152818.14
chr6:144858718|144860579	hsa_circ_0001647	exon	ENSG00000152818.14
chr6:144858718|144864006	NA	exon	ENSG00000152818.14
chr6:146209156|146216113	hsa_circ_0001649	exon	ENSG00000146414.11
chr6:149691045|149700654	hsa_circ_0078200	exon	ENSG00000055208.13
chr6:149833291|149838586	hsa_circ_0009074	exon	ENSG00000131013.3
chr6:150059779|150063706	hsa_circ_0078241	exon	ENSG00000120253.9
chr6:154520802|154544377	NA	exon	ENSG00000074706.9
chr6:155095123|155116273	hsa_circ_0001654	exon	ENSG00000213079.5
chr6:155108995|155116273	hsa_circ_0007981	exon	ENSG00000213079.5
chr6:158688266|158735300	NA	intergenic_region	n/a
chr6:158703295|158735300	NA	intergenic_region	n/a
chr6:158733083|158735300	NA	intergenic_region	n/a
chr6:158994452|159010814	hsa_circ_0004587	exon	ENSG00000146433.8
chr6:159004986|159010814	hsa_circ_0001663	exon	ENSG00000146433.8
chr6:160467530|160469575	NA	exon	ENSG00000197081.8
chr6:163876311|163899928	hsa_circ_0005328	exon	ENSG00000112531.12
chr6:166843941|166845978	hsa_circ_0078654	exon	ENSG00000071242.7
chr6:167356507|167366036	hsa_circ_0078665	exon	ENSG00000026297.11
chr6:167435897|167447459	hsa_circ_0004558	exon	ENSG00000213066.7
chr6:170852689|170858201	hsa_circ_0006107	exon	ENSG00000008018.8
chr7:716866|751164	hsa_circ_0008039	exon	ENSG00000188191.10
chr7:2302865|2317940	hsa_circ_0008527	exon	ENSG00000106266.4
chr7:5680785|5681007	hsa_circ_0006574	exon	ENSG00000011275.14
chr7:7826419|7841374	hsa_circ_0001676	intron	ENSG00000219545.5
chr7:8043538|8110761	NA	exon	ENSG00000106415.8
chr7:8095063|8110761	NA	exon	ENSG00000106415.8
chr7:11101418|11151094	hsa_circ_0079440	exon	ENSG00000106443.10
chr7:16298015|16317851	hsa_circ_0079480	exon	ENSG00000214960.5
chr7:17908030|17915413	hsa_circ_0005519	exon	ENSG00000071189.17
chr7:18705836|18706099	hsa_circ_0007904	exon	ENSG00000048052.17
chr7:22999875|23030758	hsa_circ_0008951	exon	ENSG00000122591.7
chr7:23015829|23023664	hsa_circ_0001971	exon	ENSG00000122591.7
chr7:23015829|23030758	hsa_circ_0005251	exon	ENSG00000122591.7
chr7:23650790|23651172	hsa_circ_0001684	exon	ENSG00000169193.7
chr7:24663282|24708279	NA	exon	ENSG00000105926.11
chr7:27668990|27689252	hsa_circ_0006773	exon	ENSG00000106049.4
chr7:27824782|27825108	hsa_circ_0079668	exon	ENSG00000106052.9
chr7:30590252|30601744	hsa_circ_0001693	exon	ENSG00000196295.7
chr7:30590252|30614497	NA	exon	ENSG00000196295.7
chr7:30661009|30662078	hsa_circ_0009000	exon	ENSG00000106105.9
chr7:33185854|33217203	hsa_circ_0003162	exon	ENSG00000122507.16
chr7:35707044|35712888	hsa_circ_0001696	exon	ENSG00000122557.5
chr7:35919433|35925489	NA	exon	ENSG00000122545.13
chr7:36616180|36726399	NA	exon	ENSG00000136250.7
chr7:37052904|37172839	hsa_circ_0079883	exon	ENSG00000155849.11
chr7:38282029|38284831	NA	exon	ENSG00000227191.2
chr7:38282029|38299831	NA	intergenic_region	n/a
chr7:40027198|40027857	hsa_circ_0079929	exon	ENSG00000065883.10
chr7:40027198|40041630	hsa_circ_0001699	exon	ENSG00000065883.10
chr7:43679048|43680248	hsa_circ_0001700	exon	ENSG00000106603.13
chr7:44714010|44714867	hsa_circ_0005004	exon	ENSG00000105953.10
chr7:47474880|47481653	hsa_circ_0008729	exon	ENSG00000136205.12
chr7:50358644|50367353	hsa_circ_0001708	exon	ENSG00000185811.12
chr7:50444231|50459561	NA	exon	ENSG00000185811.12
chr7:56049903|56051561	hsa_circ_0001709	exon	ENSG00000146729.5
chr7:56049903|56052571	hsa_circ_0080250	exon	ENSG00000146729.5
chr7:64004085|64004810	hsa_circ_0002566	exon	ENSG00000173041.7
chr7:65592691|65599361	hsa_circ_0004604	exon	ENSG00000249319.1
chr7:65705312|65751696	hsa_circ_0006041	exon	ENSG00000169902.9
chr7:66456124|66459328	NA	exon	ENSG00000126524.5
chr7:72301272|72302378	hsa_circ_0005878	exon	ENSG00000225648.1
chr7:72301272|72304508	NA	exon	ENSG00000225648.1
chr7:72302182|72302378	hsa_circ_0008708	exon	ENSG00000225648.1
chr7:73100966|73101425	hsa_circ_0005588	exon	ENSG00000071462.7
chr7:74157788|74159280	hsa_circ_0006304	exon	ENSG00000077809.8
chr7:74197282|74197975	hsa_circ_0080625	exon	ENSG00000158517.9
chr7:77214860|77230123	hsa_circ_0003764	exon	ENSG00000127947.11
chr7:77378741|77394949	NA	exon	ENSG00000187257.10
chr7:77394812|77402631	NA	exon	ENSG00000187257.10
chr7:77407655|77408131	NA	exon	ENSG00000187257.10
chr7:90355881|90356126	hsa_circ_0001721	exon	ENSG00000058091.12
chr7:90355881|90377090	hsa_circ_0004015	exon	ENSG00000058091.12
chr7:90376996|90419967	hsa_circ_0001722	exon	ENSG00000058091.12
chr7:90376996|90492584	hsa_circ_0080981	exon	ENSG00000058091.12
chr7:91700219|91715000	NA	exon	ENSG00000127914.12
chr7:91830621|91864237	NA	exon	ENSG00000001631.10
chr7:91924203|91948826	hsa_circ_0001723	exon	ENSG00000001629.5
chr7:91924203|91957214	NA	exon	ENSG00000001629.5
chr7:91924203|91981956	hsa_circ_0002744	exon	ENSG00000001629.5
chr7:91972338|92000921	NA	exon	ENSG00000001629.5
chr7:95906508|95939003	NA	intergenic_region	n/a
chr7:98563319|98569568	hsa_circ_0081311	exon	ENSG00000196367.8
chr7:99090663|99092254	hsa_circ_0001726	intron	ENSG00000198556.9
chr7:99621042|99621930	hsa_circ_0001727	exon	ENSG00000106261.12
chr7:99952766|99953427	hsa_circ_0005925	exon	ENSG00000121716.14
chr7:100410369|100410830	hsa_circ_0001730	exon	ENSG00000196411.5
chr7:102962379|102963241	hsa_circ_0081751	exon	ENSG00000105821.10
chr7:104714066|104717880	hsa_circ_0001736	exon	ENSG00000005483.15
chr7:104714066|104722244	hsa_circ_0081820	exon	ENSG00000005483.15
chr7:104782455|104783777	hsa_circ_0081828	exon	ENSG00000135250.12
chr7:115732191|115752092	NA	intron	ENSG00000105967.11
chr7:115750762|115752092	NA	exon	ENSG00000105967.11
chr7:127344893|127361454	hsa_circ_0003655	exon	ENSG00000197157.6
chr7:128655033|128658211	hsa_circ_0001741	exon	ENSG00000064419.9
chr7:129679304|129688984	hsa_circ_0004364	exon	ENSG00000091732.11
chr7:131060183|131084192	hsa_circ_0001746	exon	ENSG00000128585.13
chr7:134761149|134766542	NA	exon	ENSG00000146856.10
chr7:135262544|135277940	hsa_circ_0001750	exon	ENSG00000155561.10
chr7:139059147|139060902	NA	exon	ENSG00000146963.13
chr7:139094338|139097326	NA	exon	ENSG00000146963.13
chr7:139746684|139757834	hsa_circ_0082688	exon	ENSG00000059378.8
chr7:139827242|139829453	NA	exon	ENSG00000006459.6
chr7:148529726|148544397	hsa_circ_0008324	exon	ENSG00000106462.6
chr7:148543562|148544397	hsa_circ_0006357	exon	ENSG00000106462.6
chr7:148716084|148718239	hsa_circ_0001766	exon	ENSG00000155660.6
chr7:149189950|149255930	NA	intergenic_region	n/a
chr7:151181823|151195266	hsa_circ_0004779	exon	ENSG00000106615.5
chr7:151917608|151935911	hsa_circ_0002810	exon	ENSG00000055609.13
chr7:152007051|152012423	hsa_circ_0001769	exon	ENSG00000055609.13
chr7:152007051|152055760	hsa_circ_0007017	exon	ENSG00000055609.13
chr7:155457869|155473602	hsa_circ_0001771	exon	ENSG00000184863.6
chr7:155465561|155473602	hsa_circ_0001772	exon	ENSG00000184863.6
chr7:155499554|155511137	hsa_circ_0002094	exon	ENSG00000184863.6
chr7:156549087|156619438	hsa_circ_0003511	exon	ENSG00000105983.15
chr7:158552177|158557544	hsa_circ_0001776	exon	ENSG00000117868.11
chr7:158580695|158591763	hsa_circ_0001777	exon	ENSG00000117868.11
chr7:158662546|158669382	hsa_circ_0001778	exon	ENSG00000126870.11
chr8:618598|624047	NA	exon	ENSG00000104714.9
chr8:17829838|17830196	NA	exon	ENSG00000078674.13
chr8:17868746|17869336	hsa_circ_0083465	exon	ENSG00000078674.13
chr8:18622959|18662408	hsa_circ_0002111	exon	ENSG00000156011.12
chr8:18656805|18662408	hsa_circ_0004458	exon	ENSG00000156011.12
chr8:22332467|22333137	hsa_circ_0083619	exon	ENSG00000120910.10
chr8:22355514|22356002	NA	intron	ENSG00000120910.10
chr8:27151597|27151827	hsa_circ_0083756	exon	ENSG00000104228.8
chr8:28013459|28019595	hsa_circ_0001785	exon	ENSG00000134014.12
chr8:28827560|28828036	hsa_circ_0083824	exon	ENSG00000147421.13
chr8:28837588|28876430	hsa_circ_0083825	exon	ENSG00000147421.13
chr8:28866589|28876430	hsa_circ_0083826	exon	ENSG00000147421.13
chr8:29959414|29962002	hsa_circ_0007353	exon	ENSG00000104660.13
chr8:30557598|30560757	hsa_circ_0083861	exon	ENSG00000104687.8
chr8:37623044|37623873	hsa_circ_0001788	exon	ENSG00000147471.7
chr8:37727938|37735069	hsa_circ_0005630	exon	ENSG00000156675.11
chr8:37734627|37735069	hsa_circ_0001789	exon	ENSG00000156675.11
chr8:38682826|38688695	hsa_circ_0084013	exon	ENSG00000147526.15
chr8:42183488|42186732	hsa_circ_0001793	exon	ENSG00000104365.9
chr8:42202471|42214910	NA	exon	ENSG00000070501.7
chr8:42259306|42260979	hsa_circ_0005927	exon	ENSG00000078668.9
chr8:42317414|42323435	hsa_circ_0008015	exon	ENSG00000168575.5
chr8:42761316|42798588	hsa_circ_0084143	exon	ENSG00000168172.4
chr8:42780700|42798588	hsa_circ_0005376	exon	ENSG00000168172.4
chr8:42812237|42819617	hsa_circ_0006376	exon	ENSG00000168172.4
chr8:42914235|42919358	hsa_circ_0001796	exon	ENSG00000168522.8
chr8:48308936|48320523	hsa_circ_0001798	exon	ENSG00000164808.12
chr8:52758221|52773806	NA	exon	ENSG00000168300.9
chr8:52773405|52773806	hsa_circ_0001801	exon	ENSG00000168300.9
chr8:56695307|56717595	hsa_circ_0084538	exon	ENSG00000137574.6
chr8:61484605|61504528	hsa_circ_0007581	exon	ENSG00000104388.10
chr8:61653818|61655656	hsa_circ_0084582	exon	ENSG00000171316.7
chr8:62531537|62566219	hsa_circ_0084606	exon	ENSG00000198363.11
chr8:62593527|62596747	hsa_circ_0084615	exon	ENSG00000198363.11
chr8:66684033|66687972	NA	intron	ENSG00000205268.6
chr8:67484717|67485741	NA	exon	ENSG00000185697.12
chr8:68211444|68214701	hsa_circ_0001808	exon	ENSG00000066777.4
chr8:71071740|71075089	hsa_circ_0001810	exon	ENSG00000140396.8
chr8:71126138|71128999	NA	exon	ENSG00000140396.8
chr8:71495399|71510490	hsa_circ_0084748	exon	ENSG00000067167.3
chr8:81937455|81942324	hsa_circ_0005438	intron	ENSG00000076641.4
chr8:81942231|81961099	NA	intron	ENSG00000076641.4
chr8:90982592|90990551	hsa_circ_0084868	exon	ENSG00000104320.9
chr8:95543191|95550574	hsa_circ_0084920	exon	ENSG00000164944.7
chr8:98698896|98703416	hsa_circ_0002961	exon	ENSG00000147649.5
chr8:98725890|98735263	hsa_circ_0002946	exon	ENSG00000147649.5
chr8:101271335|101277013	NA	exon	ENSG00000034677.7
chr8:103372299|103373854	hsa_circ_0001819	exon	ENSG00000104517.8
chr8:104417004|104420012	hsa_circ_0005499	exon	ENSG00000164933.7
chr8:109462052|109462721	NA	exon	ENSG00000104412.3
chr8:109462052|109468159	NA	exon	ENSG00000104412.3
chr8:124089351|124117704	hsa_circ_0085439	exon	ENSG00000156787.12
chr8:128902835|128903244	hsa_circ_0001821	exon	ENSG00000249859.3
chr8:131164982|131193126	hsa_circ_0008934	exon	ENSG00000153317.10
chr8:131370263|131374017	hsa_circ_0085616	exon	ENSG00000153317.10
chr8:132952746|132958880	NA	exon	ENSG00000132294.9
chr8:133734286|133769540	hsa_circ_0008205	exon	ENSG00000165071.10
chr8:133740044|133769540	hsa_circ_0006050	exon	ENSG00000165071.10
chr8:135824853|135825412	NA	intergenic_region	n/a
chr8:141874411|141900868	hsa_circ_0002483	exon	ENSG00000169398.15
chr8:142264088|142264728	hsa_circ_0001829	exon	ENSG00000022567.5
chr8:144771374|144772293	hsa_circ_0006566	exon	ENSG00000181135.11
chr9:370230|372286	hsa_circ_0086193	exon	ENSG00000107099.11
chr9:2191266|2192802	hsa_circ_0006082	exon	ENSG00000080503.15
chr9:4823548|4833228	hsa_circ_0006134	exon	ENSG00000120158.7
chr9:5944871|5988545	NA	exon	ENSG00000183354.7
chr9:5968019|5988545	NA	exon	ENSG00000183354.7
chr9:14639894|14680160	hsa_circ_0008952	exon	ENSG00000175893.7
chr9:15468804|15469008	NA	exon	ENSG00000164985.10
chr9:33271150|33278223	hsa_circ_0003575	exon	ENSG00000086065.9
chr9:33948372|33953472	hsa_circ_0003496	exon	ENSG00000137073.16
chr9:33948372|33956144	hsa_circ_0007367	exon	ENSG00000137073.16
chr9:33960824|33973235	hsa_circ_0001850	exon	ENSG00000137073.16
chr9:33971649|33973235	hsa_circ_0001851	exon	ENSG00000137073.16
chr9:37126309|37126939	hsa_circ_0001860	exon	ENSG00000147905.13
chr9:37126309|37127260	NA	intron	ENSG00000147905.13
chr9:37126309|37147442	NA	exon	ENSG00000147905.13
chr9:37126309|37165932	NA	intron	ENSG00000147905.13
chr9:37424842|37426651	hsa_circ_0001861	exon	ENSG00000137106.13
chr9:37768073|37770736	hsa_circ_0087082	exon	ENSG00000165275.5
chr9:77692075|77695857	NA	intron	ENSG00000106733.16
chr9:79829245|79842401	hsa_circ_0087243	exon	ENSG00000197969.7
chr9:86292642|86293514	hsa_circ_0001865	exon	ENSG00000135018.9
chr9:86293356|86301070	hsa_circ_0087357	exon	ENSG00000135018.9
chr9:86294690|86301070	hsa_circ_0008207	exon	ENSG00000135018.9
chr9:86297866|86301070	hsa_circ_0005142	exon	ENSG00000135018.9
chr9:88307604|88327481	hsa_circ_0007351	exon	ENSG00000135049.11
chr9:88920107|88924932	hsa_circ_0001869	exon	ENSG00000083223.13
chr9:96233423|96238620	hsa_circ_0008193	exon	ENSG00000048828.12
chr9:98740343|98766983	hsa_circ_0008720	exon	ENSG00000182150.11
chr9:102722199|102722437	hsa_circ_0001876	exon	ENSG00000136874.6
chr9:102814699|102822454	NA	exon	ENSG00000023318.7
chr9:110062422|110074018	hsa_circ_0008812	exon	ENSG00000119318.8
chr9:111819471|111826847	hsa_circ_0004109	exon	ENSG00000106771.8
chr9:111868788|111870850	hsa_circ_0087938	exon	ENSG00000106771.8
chr9:112898407|112900819	hsa_circ_0008706	exon	ENSG00000241978.5
chr9:113734353|113735838	hsa_circ_0087960	exon	ENSG00000198121.9
chr9:114148657|114154104	hsa_circ_0001882	exon	ENSG00000136813.10
chr9:114296019|114296633	hsa_circ_0001962	exon	ENSG00000173258.8
chr9:114549073|114550227	NA	intron	ENSG00000165181.12
chr9:117086298|117092856	hsa_circ_0001883	intergenic_region	n/a
chr9:123924134|123928458	hsa_circ_0088333	exon	ENSG00000119397.12
chr9:127064215|127076264	hsa_circ_0088485	exon	ENSG00000119408.12
chr9:127818155|127828337	NA	exon	ENSG00000173611.13
chr9:128099297|128099870	hsa_circ_0003270	exon	ENSG00000165219.17
chr9:128103456|128109220	hsa_circ_0005249	exon	ENSG00000165219.17
chr9:128419930|128434922	hsa_circ_0001890	exon	ENSG00000119487.12
chr9:129102787|129157976	hsa_circ_0008240	exon	ENSG00000196814.10
chr9:129154345|129184227	hsa_circ_0088614	exon	ENSG00000196814.10
chr9:131285559|131286125	hsa_circ_0008100	exon	ENSG00000119392.10
chr9:132841909|132854660	NA	exon	ENSG00000148358.15
chr9:134518626|134526336	hsa_circ_0089254	exon	ENSG00000107263.14
chr9:135917474|135919313	hsa_circ_0089310	exon	ENSG00000148308.13
chr9:138741983|138758382	hsa_circ_0089489	exon	ENSG00000130559.14
chr9:138773479|138774924	hsa_circ_0001900	exon	ENSG00000130559.14
chrUn_gl000220:118331|118497	NA	intergenic_region	n/a
chrX:16711264|16721064	hsa_circ_0089952	exon	ENSG00000047230.10
chrX:24190832|24197887	hsa_circ_0007108	exon	ENSG00000005889.11
chrX:44383248|44386611	hsa_circ_0007290	exon	ENSG00000069509.5
chrX:46510545|46513140	hsa_circ_0004357	exon	ENSG00000065923.5
chrX:47705504|47755339	hsa_circ_0006364	exon	ENSG00000197779.9
chrX:51070573|51099879	NA	intergenic_region	n/a
chrX:53430498|53430825	hsa_circ_0001921	exon	ENSG00000072501.13
chrX:53641495|53641706	hsa_circ_0004396	exon	ENSG00000086758.11
chrX:53641495|53642796	hsa_circ_0007817	exon	ENSG00000086758.11
chrX:54013511|54014377	hsa_circ_0009069	exon	ENSG00000172943.14
chrX:64271342|64295792	hsa_circ_0001924	intergenic_region	n/a
chrX:64295354|64295792	hsa_circ_0002532	intergenic_region	n/a
chrX:64295354|64333693	hsa_circ_0002842	intergenic_region	n/a
chrX:76907604|76912143	hsa_circ_0001932	exon	ENSG00000085224.16
chrX:77270159|77275895	hsa_circ_0001934	exon	ENSG00000165240.13
chrX:100296306|100297301	hsa_circ_0001937	exon	ENSG00000188917.10
chrX:106331666|106332069	hsa_circ_0002995	exon	ENSG00000089682.12
chrX:108902583|108939425	hsa_circ_0091321	exon	ENSG00000068366.15
chrX:117718698|117724265	hsa_circ_0091382	exon	ENSG00000147251.11
chrX:117788565|117788924	hsa_circ_0007733	exon	ENSG00000147251.11
chrX:118763281|118767455	NA	exon	ENSG00000125354.18
chrX:118774655|118787003	hsa_circ_0008350	exon	ENSG00000125354.18
chrX:131415123|131417060	NA	intron	ENSG00000232160.2
chrX:139865340|139866824	hsa_circ_0001946	intergenic_region	n/a
chrX:153940504|153944604	NA	exon	ENSG00000160219.7
chrX:154645236|154649223	hsa_circ_0004666	intergenic_region	n/a
chr1:8037712|8045195	hsa_circ_0002239	exon	ENSG00000116288.8
chr1:8555123|8568734	hsa_circ_0009580	exon	ENSG00000142599.13
chr1:8601273|8617582	hsa_circ_0002158	exon	ENSG00000142599.13
chr1:9991949|9995685	hsa_circ_0007803	exon	ENSG00000162441.7
chr1:11090233|11090905	NA	exon	ENSG00000009724.12
chr1:11090233|11090939	NA	exon	ENSG00000009724.12
chr1:12382593|12389975	hsa_circ_0007588	exon	ENSG00000048707.9
chr1:12638746|12639440	hsa_circ_0010023	exon	ENSG00000162496.4
chr1:14099573|14109326	NA	exon	ENSG00000116731.18
chr1:15862970|15863309	hsa_circ_0002898	exon	ENSG00000116138.8
chr1:15964802|15978390	hsa_circ_0000020	exon	ENSG00000197312.7
chr1:17907048|17914974	hsa_circ_0005562	exon	ENSG00000074964.12
chr1:19485242|19485404	NA	intergenic_region	n/a
chr1:21091870|21100103	hsa_circ_0002238	exon	ENSG00000127483.13
chr1:21167349|21191755	hsa_circ_0010458	exon	ENSG00000075151.15
chr1:21599192|21616649	hsa_circ_0002402	exon	ENSG00000117298.10
chr1:22041882|22050588	NA	exon	ENSG00000090686.11
chr1:22816373|22818026	hsa_circ_0007418	exon	ENSG00000184677.12
chr1:23735157|23745632	NA	exon	ENSG00000204219.5
chr1:24130890|24147083	hsa_circ_0004014	exon	ENSG00000117305.10
chr1:24143165|24147083	hsa_circ_0010902	exon	ENSG00000117305.10
chr1:25551493|25554726	NA	exon	ENSG00000117614.5
chr1:28785596|28793046	hsa_circ_0005406	exon	ENSG00000204138.8
chr1:28800066|28800663	hsa_circ_0002909	exon	ENSG00000204138.8
chr1:29362338|29391670	hsa_circ_0011174	exon	ENSG00000159023.14
chr1:29474592|29481422	NA	exon	ENSG00000116350.11
chr1:31465237|31479949	hsa_circ_0000044	exon	ENSG00000134644.11
chr1:31528160|31532424	NA	exon	ENSG00000134644.11
chr1:33290914|33295668	hsa_circ_0011450	exon	ENSG00000116497.13
chr1:33760538|33760906	hsa_circ_0009027	exon	ENSG00000160094.10
chr1:35569896|35570370	NA	exon	ENSG00000197056.5
chr1:35879573|35881315	hsa_circ_0004709	exon	ENSG00000146463.7
chr1:36826822|36828257	hsa_circ_0000053	exon	ENSG00000196182.6
chr1:39463843|39466778	hsa_circ_0003529	exon	ENSG00000174574.11
chr1:40422759|40424497	hsa_circ_0008844	exon	ENSG00000168389.13
chr1:41474466|41475261	hsa_circ_0005157	exon	ENSG00000171793.9
chr1:41474466|41475926	hsa_circ_0008296	exon	ENSG00000171793.9
chr1:42041215|42050989	hsa_circ_0011950	exon	ENSG00000127124.9
chr1:42693554|42776781	hsa_circ_0011958	exon	ENSG00000198815.4
chr1:42730786|42776781	hsa_circ_0004416	exon	ENSG00000198815.4
chr1:43672017|43681064	NA	exon	ENSG00000117395.6
chr1:44773982|44785416	hsa_circ_0012144	exon	ENSG00000117419.10
chr1:44773982|44804994	hsa_circ_0007693	exon	ENSG00000117419.10
chr1:44804717|44804994	hsa_circ_0012151	exon	ENSG00000117419.10
chr1:46099161|46108171	hsa_circ_0005361	exon	ENSG00000159592.6
chr1:46179918|46182689	hsa_circ_0012272	exon	ENSG00000197429.6
chr1:47030713|47037839	hsa_circ_0012345	exon	ENSG00000079277.15
chr1:47840581|47840965	hsa_circ_0004741	exon	ENSG00000162368.9
chr1:48821342|48825442	hsa_circ_0008202	exon	ENSG00000132122.7
chr1:50956260|51001129	hsa_circ_0008981	exon	ENSG00000185104.15
chr1:51001041|51061888	hsa_circ_0012397	exon	ENSG00000185104.15
chr1:51032749|51061888	hsa_circ_0008197	exon	ENSG00000185104.15
chr1:51253672|51267349	hsa_circ_0005191	exon	ENSG00000185104.15
chr1:51926763|51930998	hsa_circ_0007330	exon	ENSG00000085832.12
chr1:52211208|52231653	hsa_circ_0003622	exon	ENSG00000117859.14
chr1:52237742|52238395	hsa_circ_0002039	exon	ENSG00000117859.14
chr1:52943380|52947595	hsa_circ_0012545	exon	ENSG00000134744.9
chr1:53440441|53446215	NA	exon	ENSG00000116171.12
chr1:54506429|54513045	hsa_circ_0004839	exon	ENSG00000116209.7
chr1:57252848|57258476	NA	exon	ENSG00000187889.8
chr1:58971732|59000003	hsa_circ_0006281	exon	ENSG00000162600.7
chr1:58999621|59004978	NA	intron	ENSG00000173406.11
chr1:59787208|59812070	hsa_circ_0000075	exon	ENSG00000172456.12
chr1:59787208|59844509	hsa_circ_0005354	exon	ENSG00000172456.12
chr1:59787208|59922748	hsa_circ_0004478	exon	ENSG00000172456.12
chr1:60294452|60314855	NA	exon	ENSG00000134709.6
chr1:62365255|62367131	hsa_circ_0012782	exon	ENSG00000132849.14
chr1:67423742|67428843	NA	exon	ENSG00000198160.10
chr1:70758071|70781249	hsa_circ_0000085	exon	ENSG00000118454.8
chr1:70766447|70781249	hsa_circ_0003566	exon	ENSG00000118454.8
chr1:76205665|76216231	hsa_circ_0008129	exon	ENSG00000117054.9
chr1:78324623|78332076	hsa_circ_0013012	exon	ENSG00000180488.10
chr1:84644860|84663507	NA	exon	ENSG00000142875.15
chr1:87181407|87190088	NA	exon	ENSG00000097033.10
chr1:89206671|89237562	NA	exon	ENSG00000065243.14
chr1:89613250|89618460	NA	exon	ENSG00000213512.1
chr1:92327028|92327201	hsa_circ_0006622	exon	ENSG00000069702.6
chr1:93029199|93170301	hsa_circ_0013164	exon	ENSG00000067208.10
chr1:93070864|93073284	hsa_circ_0005371	exon	ENSG00000067208.10
chr1:93070864|93101893	hsa_circ_0013167	exon	ENSG00000067208.10
chr1:94032836|94033408	hsa_circ_0006427	exon	ENSG00000137936.12
chr1:94360170|94367225	hsa_circ_0003513	exon	ENSG00000023909.5
chr1:94685814|94697199	hsa_circ_0003310	exon	ENSG00000137962.8
chr1:94921289|94933563	NA	exon	ENSG00000117528.7
chr1:94924163|94933563	NA	exon	ENSG00000117528.7
chr1:94924163|94946162	hsa_circ_0013232	exon	ENSG00000117528.7
chr1:94924163|94948795	NA	exon	ENSG00000117528.7
chr1:94924163|94956803	NA	exon	ENSG00000117528.7
chr1:94953098|94956803	hsa_circ_0013235	exon	ENSG00000117528.7
chr1:95603831|95616975	NA	intergenic_region	n/a
chr1:95603831|95639445	NA	intergenic_region	n/a
chr1:95609447|95616975	hsa_circ_0000095	exon	ENSG00000271092.1
chr1:95609447|95639445	hsa_circ_0005720	exon	ENSG00000271092.1
chr1:97216981|97250810	hsa_circ_0013250	exon	ENSG00000117569.14
chr1:97981282|98015300	hsa_circ_0006323	exon	ENSG00000188641.8
chr1:98144651|98165103	hsa_circ_0004161	exon	ENSG00000188641.8
chr1:98144651|98165858	NA	exon	ENSG00000188641.8
chr1:100127875|100133322	NA	exon	ENSG00000099260.6
chr1:100681539|100684303	hsa_circ_0013312	exon	ENSG00000137992.10
chr1:109773500|109774408	hsa_circ_0007868	exon	ENSG00000031698.8
chr1:109952550|109957985	hsa_circ_0013454	exon	ENSG00000143106.8
chr1:110207633|110233186	NA	intergenic_region	n/a
chr1:113134147|113143470	NA	exon	ENSG00000007341.14
chr1:113140593|113159517	hsa_circ_0013524	exon	ENSG00000007341.14
chr1:117944808|118009049	hsa_circ_0000120	exon	ENSG00000198162.8
chr1:120298050|120302612	NA	exon	ENSG00000134240.7
chr1:144909869|144912294	NA	exon	ENSG00000178104.15
chr1:146661756|146685037	NA	exon	ENSG00000131781.8
chr1:146724278|146731572	hsa_circ_0004220	exon	ENSG00000131778.13
chr1:150202906|150204264	hsa_circ_0004300	exon	ENSG00000143401.10
chr1:150258842|150259405	hsa_circ_0008958	exon	ENSG00000159208.11
chr1:150795670|150799093	hsa_circ_0003116	exon	ENSG00000143437.16
chr1:151060666|151079698	NA	exon	ENSG00000143458.7
chr1:151288049|151288985	hsa_circ_0006892	exon	ENSG00000143393.12
chr1:153784207|153800824	NA	exon	ENSG00000143614.7
chr1:154223517|154224129	hsa_circ_0004717	exon	ENSG00000143569.14
chr1:154420601|154427057	hsa_circ_0014425	exon	ENSG00000160712.8
chr1:155365250|155429689	hsa_circ_0014584	exon	ENSG00000116539.6
chr1:155385535|155429689	hsa_circ_0014586	exon	ENSG00000116539.6
chr1:155691308|155695810	hsa_circ_0014613	exon	ENSG00000132676.11
chr1:155737216|155743001	NA	exon	ENSG00000116580.14
chr1:155747413|155753880	NA	exon	ENSG00000116580.14
chr1:155790397|155796819	NA	exon	ENSG00000116580.14
chr1:155891166|155891709	hsa_circ_0008998	exon	ENSG00000132680.6
chr1:156290630|156304709	hsa_circ_0014717	exon	ENSG00000163468.10
chr1:161748034|161753886	hsa_circ_0003039	exon	ENSG00000118217.5
chr1:161748034|161772062	hsa_circ_0007360	exon	ENSG00000118217.5
chr1:165712404|165723511	hsa_circ_0015077	exon	ENSG00000143183.12
chr1:167921038|167944253	hsa_circ_0000154	exon	ENSG00000143164.11
chr1:168007609|168014465	hsa_circ_0000155	exon	ENSG00000143164.11
chr1:169446393|169446995	hsa_circ_0015164	exon	ENSG00000117479.8
chr1:169484682|169494146	NA	exon	ENSG00000198734.6
chr1:170508351|170513986	hsa_circ_0000159	exon	ENSG00000120370.8
chr1:172520652|172560211	hsa_circ_0015261	exon	ENSG00000094975.9
chr1:175956079|175996824	hsa_circ_0015352	exon	ENSG00000143207.15
chr1:176118142|176145143	hsa_circ_0005288	exon	ENSG00000143207.15
chr1:179012850|179023773	hsa_circ_0005977	exon	ENSG00000116199.7
chr1:179955304|179961356	NA	exon	ENSG00000135837.11
chr1:179972309|179993717	hsa_circ_0015475	exon	ENSG00000135837.11
chr1:185183639|185200840	hsa_circ_0004689	exon	ENSG00000116668.8
chr1:193107215|193111196	NA	exon	ENSG00000134371.9
chr1:193855451|193872818	NA	intergenic_region	n/a
chr1:194095270|194166716	NA	intergenic_region	n/a
chr1:194140727|194166716	NA	intron	ENSG00000227240.1
chr1:196392180|196398887	hsa_circ_0015751	exon	ENSG00000162687.12
chr1:196642108|196659369	NA	exon	ENSG00000000971.11
chr1:196682865|196697652	NA	exon	ENSG00000000971.11
chr1:196694251|196697652	NA	exon	ENSG00000000971.11
chr1:196712582|196712758	NA	exon	ENSG00000000971.11
chr1:197586789|197614873	hsa_circ_0015787	exon	ENSG00000213047.7
chr1:197611841|197627499	hsa_circ_0006324	exon	ENSG00000213047.7
chr1:200012902|200090083	hsa_circ_0015814	exon	ENSG00000116833.9
chr1:200729967|200730226	hsa_circ_0015837	exon	ENSG00000118200.10
chr1:200729967|200784772	hsa_circ_0015839	exon	ENSG00000118200.10
chr1:204082043|204083733	hsa_circ_0004777	exon	ENSG00000143842.10
chr1:205693054|205698749	hsa_circ_0005169	exon	ENSG00000069275.12
chr1:207296774|207307937	NA	intron	ENSG00000123838.6
chr1:207297267|207307937	NA	exon	ENSG00000123838.6
chr1:207753585|207868096	NA	intergenic_region	n/a
chr1:211952260|211961069	NA	exon	ENSG00000123684.8
chr1:214068006|214139627	NA	exon	ENSG00000230461.4
chr1:214169812|214178615	hsa_circ_0016436	exon	ENSG00000117707.11
chr1:214169812|214185058	NA	exon	ENSG00000117707.11
chr1:215759838|215768813	hsa_circ_0005521	exon	ENSG00000136636.8
chr1:219366424|219385094	NA	exon	ENSG00000143353.7
chr1:219366424|219414650	hsa_circ_0004417	intergenic_region	n/a
chr1:220386229|220387321	hsa_circ_0002924	exon	ENSG00000118873.11
chr1:220935000|220943898	NA	intron	ENSG00000117791.11
chr1:224142179|224149975	hsa_circ_0001978	intergenic_region	n/a
chr1:225140372|225161855	hsa_circ_0016600	exon	ENSG00000185842.10
chr1:225140372|225195246	hsa_circ_0016601	exon	ENSG00000185842.10
chr1:226175597|226176089	NA	exon	ENSG00000143751.9
chr1:227327277|227335260	hsa_circ_0003659	exon	ENSG00000143776.14
chr1:231090079|231097049	hsa_circ_0000195	exon	ENSG00000143643.8
chr1:231506308|231509845	hsa_circ_0000196	exon	ENSG00000135766.8
chr1:231930988|231954263	hsa_circ_0007848	exon	ENSG00000162946.16
chr1:231954075|231954896	NA	exon	ENSG00000162946.16
chr1:235840391|235860572	hsa_circ_0017077	exon	ENSG00000143669.9
chr1:236969444|236979843	hsa_circ_0004039	exon	ENSG00000116984.8
chr1:236998847|237016388	hsa_circ_0017155	exon	ENSG00000116984.8
chr1:243480057|243507633	NA	exon	ENSG00000054282.11
chr1:243579004|243589860	hsa_circ_0017241	exon	ENSG00000054282.11
chr1:245025921|245026994	NA	exon	ENSG00000153187.12
chr1:247318868|247323169	NA	intron	ENSG00000196418.8
chr1:247322308|247323115	hsa_circ_0017348	exon	ENSG00000196418.8
chr10:225934|267296	hsa_circ_0008225	exon	ENSG00000015171.14
chr10:909683|910210	hsa_circ_0017412	exon	ENSG00000107929.10
chr10:1118056|1142186	hsa_circ_0000205	exon	ENSG00000047056.10
chr10:4872867|4915499	NA	intergenic_region	n/a
chr10:5157422|5166012	NA	intergenic_region	n/a
chr10:5751493|5756170	hsa_circ_0003755	exon	ENSG00000108021.15
chr10:5815805|5842668	hsa_circ_0017586	exon	ENSG00000057608.12
chr10:5838726|5842668	hsa_circ_0002478	exon	ENSG00000057608.12
chr10:7409611|7412337	hsa_circ_0017647	exon	ENSG00000198879.7
chr10:7759589|7765530	NA	exon	ENSG00000151655.13
chr10:7786045|7786926	NA	exon	ENSG00000151655.13
chr10:7840953|7844817	hsa_circ_0017673	exon	ENSG00000165629.15
chr10:12123471|12126750	hsa_circ_0017724	exon	ENSG00000181192.7
chr10:12123471|12143180	hsa_circ_0017728	exon	ENSG00000181192.7
chr10:12136072|12162266	hsa_circ_0008826	exon	ENSG00000181192.7
chr10:12159672|12162266	NA	exon	ENSG00000181192.7
chr10:15863655|15885271	hsa_circ_0008178	exon	ENSG00000148481.9
chr10:15863655|15889942	hsa_circ_0000220	exon	ENSG00000148481.9
chr10:21970261|22002879	hsa_circ_0017950	exon	ENSG00000078403.12
chr10:24813252|24817048	hsa_circ_0006580	exon	ENSG00000120549.11
chr10:27301811|27303640	hsa_circ_0018007	exon	ENSG00000107890.12
chr10:27311487|27322306	NA	exon	ENSG00000107890.12
chr10:27431316|27434519	hsa_circ_0005633	exon	ENSG00000136758.14
chr10:28872328|28879761	hsa_circ_0018054	exon	ENSG00000095787.17
chr10:28872328|28884970	hsa_circ_0007503	exon	ENSG00000095787.17
chr10:29801664|29820217	hsa_circ_0018064	exon	ENSG00000197321.10
chr10:31661947|31676195	hsa_circ_0000228	exon	ENSG00000148516.17
chr10:32317356|32326535	NA	exon	ENSG00000170759.10
chr10:32832228|32912745	NA	intergenic_region	n/a
chr10:34558585|34573173	hsa_circ_0018168	exon	ENSG00000148498.11
chr10:43882680|43882843	NA	exon	ENSG00000169813.12
chr10:49609655|49618211	hsa_circ_0002968	exon	ENSG00000107643.11
chr10:51579128|51581378	hsa_circ_0007016	exon	ENSG00000138293.15
chr10:52193236|52279681	NA	exon	ENSG00000198964.9
chr10:60347975|60380661	NA	intron	ENSG00000122870.7
chr10:61844360|61845011	NA	exon	ENSG00000151150.16
chr10:64948928|64949206	NA	exon	ENSG00000171988.13
chr10:69699345|69700862	hsa_circ_0007997	exon	ENSG00000148634.11
chr10:70048240|70048776	NA	exon	ENSG00000108187.11
chr10:70115110|70123870	hsa_circ_0006031	exon	ENSG00000204130.8
chr10:70152895|70154208	hsa_circ_0000239	exon	ENSG00000204130.8
chr10:70246901|70253327	hsa_circ_0003459	exon	ENSG00000122912.10
chr10:70545893|70546449	hsa_circ_0002371	exon	ENSG00000060339.9
chr10:71243447|71244971	hsa_circ_0002758	exon	ENSG00000099282.5
chr10:72604230|72619256	hsa_circ_0004977	exon	ENSG00000166224.12
chr10:72617371|72629654	NA	exon	ENSG00000166224.12
chr10:74234858|74268027	NA	exon	ENSG00000107745.12
chr10:74322653|74326552	hsa_circ_0006628	exon	ENSG00000107745.12
chr10:74694864|74702498	NA	intergenic_region	n/a
chr10:76153899|76158337	hsa_circ_0009121	exon	ENSG00000156110.9
chr10:76598441|76603236	hsa_circ_0005164	exon	ENSG00000156650.8
chr10:77795766|77818541	NA	exon	ENSG00000148655.10
chr10:79613112|79614128	hsa_circ_0006649	exon	ENSG00000151208.12
chr10:81113761|81113979	NA	exon	ENSG00000108179.9
chr10:86130770|86133571	hsa_circ_0018992	exon	ENSG00000107771.11
chr10:86198038|86237420	NA	intergenic_region	n/a
chr10:88211724|88221044	hsa_circ_0019005	exon	ENSG00000062650.13
chr10:90653628|90665417	hsa_circ_0008629	exon	ENSG00000138134.7
chr10:93756126|93768032	hsa_circ_0007578	exon	ENSG00000095564.9
chr10:93902786|93940776	hsa_circ_0019146	exon	ENSG00000107864.10
chr10:95430527|95447206	NA	exon	ENSG00000148690.10
chr10:95436410|95447206	NA	exon	ENSG00000148690.10
chr10:96484103|96541754	NA	exon	ENSG00000165841.5
chr10:96534815|96541754	NA	exon	ENSG00000165841.5
chr10:96534815|96609815	NA	exon	ENSG00000165841.5
chr10:96580253|96609815	NA	exon	ENSG00000165841.5
chr10:96580253|96709041	NA	intergenic_region	n/a
chr10:96602594|96609815	NA	exon	ENSG00000165841.5
chr10:96602594|96732002	NA	intergenic_region	n/a
chr10:96701615|96732002	NA	exon	ENSG00000138109.9
chr10:96707536|96709041	NA	exon	ENSG00000138109.9
chr10:96731861|96741127	NA	exon	ENSG00000138109.9
chr10:96802647|96827448	NA	exon	ENSG00000138115.9
chr10:96818092|96818268	NA	exon	ENSG00000138115.9
chr10:96818092|96827448	NA	exon	ENSG00000138115.9
chr10:97141442|97170534	NA	exon	ENSG00000095637.16
chr10:98667022|98711953	hsa_circ_0019316	exon	ENSG00000196233.7
chr10:99502851|99504672	hsa_circ_0003168	exon	ENSG00000155256.13
chr10:101571293|101572901	NA	exon	ENSG00000023839.6
chr10:102678141|102685776	hsa_circ_0019533	exon	ENSG00000119906.7
chr10:102697159|102698493	hsa_circ_0019540	exon	ENSG00000119906.7
chr10:102739605|102740986	hsa_circ_0019548	exon	ENSG00000095539.11
chr10:103649169|103717489	hsa_circ_0007564	exon	ENSG00000120029.8
chr10:103783234|103793096	hsa_circ_0002523	exon	ENSG00000120029.8
chr10:104018686|104019873	hsa_circ_0019696	exon	ENSG00000107862.4
chr10:104632205|104632990	NA	exon	ENSG00000214435.3
chr10:104632205|104634418	hsa_circ_0019773	exon	ENSG00000214435.3
chr10:104851321|104854212	hsa_circ_0019779	exon	ENSG00000076685.14
chr10:112641033|112650428	NA	exon	ENSG00000150593.11
chr10:112645011|112650428	hsa_circ_0020024	exon	ENSG00000150593.11
chr10:116879949|116889297	hsa_circ_0020093	exon	ENSG00000107518.12
chr10:117849252|117856275	hsa_circ_0005239	exon	ENSG00000151892.10
chr10:118674886|118681027	NA	exon	ENSG00000187164.13
chr10:123298106|123325218	NA	exon	ENSG00000066468.16
chr10:123324016|123325218	hsa_circ_0020238	exon	ENSG00000066468.16
chr10:126631026|126650977	hsa_circ_0004451	intron	ENSG00000019995.6
chr10:128768966|128788867	hsa_circ_0007142	exon	ENSG00000150760.8
chr10:128768966|128798571	hsa_circ_0002669	exon	ENSG00000150760.8
chr10:134421419|134523960	hsa_circ_0020538	exon	ENSG00000068383.14
chr11:1307232|1317024	hsa_circ_0008301	exon	ENSG00000078902.11
chr11:2972489|3000467	hsa_circ_0020816	exon	ENSG00000205531.8
chr11:2997254|3000467	hsa_circ_0003834	exon	ENSG00000205531.8
chr11:7614363|7631653	hsa_circ_0006891	exon	ENSG00000166387.7
chr11:9451221|9452550	hsa_circ_0005092	exon	ENSG00000205339.5
chr11:12785726|12785981	NA	exon	ENSG00000187079.10
chr11:16205432|16208501	hsa_circ_0021350	exon	ENSG00000110693.11
chr11:17112881|17115932	NA	exon	ENSG00000011405.9
chr11:18305342|18308257	hsa_circ_0021424	exon	ENSG00000110756.13
chr11:22696396|22707335	hsa_circ_0021516	exon	ENSG00000148935.6
chr11:22696396|22747979	NA	exon	ENSG00000148935.6
chr11:22696396|22777499	NA	exon	ENSG00000148935.6
chr11:31474265|31484852	hsa_circ_0003712	exon	ENSG00000148950.5
chr11:32948703|32956981	hsa_circ_0021570	exon	ENSG00000060749.10
chr11:33127113|33127610	hsa_circ_0000283	exon	ENSG00000176102.7
chr11:34474637|34478364	hsa_circ_0021695	exon	ENSG00000121691.4
chr11:46751758|46753560	NA	intron	ENSG00000180210.10
chr11:46754227|46756715	NA	intron	ENSG00000180210.10
chr11:47505005|47506075	hsa_circ_0006027	exon	ENSG00000149187.13
chr11:47752926|47772842	NA	exon	ENSG00000109920.8
chr11:57258697|57259335	hsa_circ_0005204	exon	ENSG00000149150.4
[truncated: 11,309 more rows]
