# Supplementary material for: Transcriptome sequencing of hepatocellular carcinoma uncovers multiple types of dysregulated ncRNAs
Source: Front Oncol. 2022 Sep 5;12:927524. doi: 10.3389/fonc.2022.927524 (PMC9484539; doi:10.3389/fonc.2022.927524)
Supplement: Supplementary file 3 [file DataSheet_3.xlsx]

## Sheet: Supplementary Table S3
mRNA	lncRNA/circRNA	Hypergeometric P-value	correaltion	shared miRNA count	shared miRNAs	type	expression pattern	Subclass/tumorigenesis
ACSM2B	chr7:87031149|87032597	1.25061e-09	0.603883	5	hsa-miR-186-5p,hsa-miR-548d-5p,hsa-miR-548ad-5p,hsa-miR-548ae-5p,hsa-miR-548ay-5p	circRNA	down	S1
LRRC55	chr7:87031149|87032597	3.01446e-07	0.628017	5	hsa-miR-548b-5p,hsa-miR-548d-5p,hsa-miR-548ad-5p,hsa-miR-548ae-5p,hsa-miR-548ay-5p	circRNA	down	S1
MTHFD1	chr7:87031149|87032597	1.52074e-07	0.847396	5	hsa-miR-548b-5p,hsa-miR-548d-5p,hsa-miR-548ad-5p,hsa-miR-548ae-5p,hsa-miR-548ay-5p	circRNA	down	S1
ANGPTL3	chr3:51575514|51586079	1.30944e-08	0.624783	9	hsa-miR-7-5p,hsa-miR-548c-5p,hsa-miR-548d-5p,hsa-miR-548o-5p,hsa-miR-548ad-5p,hsa-miR-548ae-5p,hsa-miR-548am-5p,hsa-miR-548au-5p,hsa-miR-548ay-5p	circRNA	down	S2
CPEB3	chr1:24140680|24147083	1.29465e-08	0.652295	5	hsa-miR-17-5p,hsa-miR-93-5p,hsa-miR-15b-5p,hsa-miR-106b-5p,hsa-miR-20b-5p	circRNA	down	S2
CPEB3	chr3:51575514|51586079	8.32049e-07	0.829688	8	hsa-miR-17-5p,hsa-miR-93-5p,hsa-miR-106a-5p,hsa-miR-186-5p,hsa-miR-106b-5p,hsa-miR-34c-5p,hsa-miR-20b-5p,hsa-miR-532-5p	circRNA	down	S2
KCND3	chr3:51575514|51586079	1.58702e-08	0.850759	10	hsa-miR-17-5p,hsa-miR-18a-5p,hsa-miR-93-5p,hsa-miR-106b-5p,hsa-miR-34c-5p,hsa-miR-330-5p,hsa-miR-339-5p,hsa-miR-449a,hsa-miR-449c-5p,hsa-miR-1306-5p	circRNA	down	S2
KCNK6	chr3:51575514|51586079	1.62281e-09	0.620771	10	hsa-miR-17-5p,hsa-miR-93-5p,hsa-miR-106b-5p,hsa-miR-130b-5p,hsa-miR-20b-5p,hsa-miR-550a-5p,hsa-miR-550a-3-5p,hsa-miR-1254,hsa-miR-1306-5p,hsa-miR-6516-5p	circRNA	down	S2
KLRD1	chr3:51575514|51586079	8.32049e-07	0.788091	8	hsa-miR-17-5p,hsa-miR-93-5p,hsa-miR-183-5p,hsa-miR-106b-5p,hsa-miR-500a-5p,hsa-miR-501-5p,hsa-miR-532-5p,hsa-miR-6516-5p	circRNA	down	S2
LRRC55	chr17:67151160|67152066	6.81931e-08	0.653432	5	hsa-miR-548b-5p,hsa-miR-548d-5p,hsa-miR-548ad-5p,hsa-miR-548ae-5p,hsa-miR-548ay-5p	circRNA	down	S2
LRRC55	chr3:51575514|51586079	1.16339e-07	0.704159	9	hsa-miR-93-5p,hsa-miR-106b-5p,hsa-miR-548b-5p,hsa-miR-548d-5p,hsa-miR-767-5p,hsa-miR-548ad-5p,hsa-miR-548ae-5p,hsa-miR-548au-5p,hsa-miR-548ay-5p	circRNA	down	S2
MTHFD1	chr3:51575514|51586079	8.32049e-07	0.825851	8	hsa-miR-106b-5p,hsa-miR-574-5p,hsa-miR-548b-5p,hsa-miR-548d-5p,hsa-miR-548ad-5p,hsa-miR-548ae-5p,hsa-miR-548ay-5p,hsa-miR-6516-5p	circRNA	down	S2
MYO1F	chr3:51575514|51586079	8.32049e-07	0.720677	8	hsa-miR-17-5p,hsa-miR-93-5p,hsa-miR-106b-5p,hsa-miR-423-5p,hsa-miR-20b-5p,hsa-miR-574-5p,hsa-miR-1306-5p,hsa-miR-3159	circRNA	down	S2
SETD7	chr1:36826822|36828257	1.24229e-07	0.672069	6	hsa-miR-484,hsa-miR-548d-5p,hsa-miR-1306-5p,hsa-miR-548ad-5p,hsa-miR-548ae-5p,hsa-miR-548ay-5p	circRNA	down	S2
SETD7	chr12:105303433|105322472	7.70275e-07	0.738769	6	hsa-miR-106b-5p,hsa-miR-548d-5p,hsa-miR-1306-5p,hsa-miR-548ad-5p,hsa-miR-548ae-5p,hsa-miR-548ay-5p	circRNA	down	S2
SIK1	chr3:51575514|51586079	8.15366e-07	0.629537	7	hsa-miR-93-5p,hsa-miR-106a-5p,hsa-miR-182-5p,hsa-miR-548d-5p,hsa-miR-548ad-5p,hsa-miR-548ae-5p,hsa-miR-548ay-5p	circRNA	down	S2
TMEM100	chr1:24140680|24147083	6.23099e-10	0.640296	5	hsa-miR-17-5p,hsa-miR-93-5p,hsa-miR-15b-5p,hsa-miR-106b-5p,hsa-miR-20b-5p	circRNA	down	S2
ANGPTL3	chr3:51575514|51586079	1.30944e-08	0.624783	9	hsa-miR-7-5p,hsa-miR-548c-5p,hsa-miR-548d-5p,hsa-miR-548o-5p,hsa-miR-548ad-5p,hsa-miR-548ae-5p,hsa-miR-548am-5p,hsa-miR-548au-5p,hsa-miR-548ay-5p	circRNA	down	tumorigenesis
AQP3	chr12:96381971|96384310	1.78344e-10	0.663948	5	hsa-miR-548b-5p,hsa-miR-548d-5p,hsa-miR-548ad-5p,hsa-miR-548ae-5p,hsa-miR-548ay-5p	circRNA	down	tumorigenesis
CPEB3	chr3:51575514|51586079	8.32049e-07	0.829688	8	hsa-miR-17-5p,hsa-miR-93-5p,hsa-miR-106a-5p,hsa-miR-186-5p,hsa-miR-106b-5p,hsa-miR-34c-5p,hsa-miR-20b-5p,hsa-miR-532-5p	circRNA	down	tumorigenesis
KCND3	chr3:51575514|51586079	1.58702e-08	0.850759	10	hsa-miR-17-5p,hsa-miR-18a-5p,hsa-miR-93-5p,hsa-miR-106b-5p,hsa-miR-34c-5p,hsa-miR-330-5p,hsa-miR-339-5p,hsa-miR-449a,hsa-miR-449c-5p,hsa-miR-1306-5p	circRNA	down	tumorigenesis
KCNK6	chr3:51575514|51586079	1.62281e-09	0.620771	10	hsa-miR-17-5p,hsa-miR-93-5p,hsa-miR-106b-5p,hsa-miR-130b-5p,hsa-miR-20b-5p,hsa-miR-550a-5p,hsa-miR-550a-3-5p,hsa-miR-1254,hsa-miR-1306-5p,hsa-miR-6516-5p	circRNA	down	tumorigenesis
KLRD1	chr3:51575514|51586079	8.32049e-07	0.788091	8	hsa-miR-17-5p,hsa-miR-93-5p,hsa-miR-183-5p,hsa-miR-106b-5p,hsa-miR-500a-5p,hsa-miR-501-5p,hsa-miR-532-5p,hsa-miR-6516-5p	circRNA	down	tumorigenesis
LRRC55	chr12:96381971|96384310	7.43745e-09	0.697161	5	hsa-miR-548b-5p,hsa-miR-548d-5p,hsa-miR-548ad-5p,hsa-miR-548ae-5p,hsa-miR-548ay-5p	circRNA	down	tumorigenesis
LRRC55	chr3:51575514|51586079	1.16339e-07	0.704159	9	hsa-miR-93-5p,hsa-miR-106b-5p,hsa-miR-548b-5p,hsa-miR-548d-5p,hsa-miR-767-5p,hsa-miR-548ad-5p,hsa-miR-548ae-5p,hsa-miR-548au-5p,hsa-miR-548ay-5p	circRNA	down	tumorigenesis
MTHFD1	chr12:96381971|96384310	3.72535e-09	0.763622	5	hsa-miR-548b-5p,hsa-miR-548d-5p,hsa-miR-548ad-5p,hsa-miR-548ae-5p,hsa-miR-548ay-5p	circRNA	down	tumorigenesis
MTHFD1	chr3:51575514|51586079	8.32049e-07	0.825851	8	hsa-miR-106b-5p,hsa-miR-574-5p,hsa-miR-548b-5p,hsa-miR-548d-5p,hsa-miR-548ad-5p,hsa-miR-548ae-5p,hsa-miR-548ay-5p,hsa-miR-6516-5p	circRNA	down	tumorigenesis
MYO1F	chr3:51575514|51586079	8.32049e-07	0.720677	8	hsa-miR-17-5p,hsa-miR-93-5p,hsa-miR-106b-5p,hsa-miR-423-5p,hsa-miR-20b-5p,hsa-miR-574-5p,hsa-miR-1306-5p,hsa-miR-3159	circRNA	down	tumorigenesis
SIK1	chr3:51575514|51586079	8.15366e-07	0.629537	7	hsa-miR-93-5p,hsa-miR-106a-5p,hsa-miR-182-5p,hsa-miR-548d-5p,hsa-miR-548ad-5p,hsa-miR-548ae-5p,hsa-miR-548ay-5p	circRNA	down	tumorigenesis
CDC25A	chr18:12999420|13019205	2.3819e-09	0.600189	6	hsa-let-7a-5p,hsa-let-7b-5p,hsa-let-7c-5p,hsa-let-7f-5p,hsa-let-7g-5p,hsa-miR-195-5p	circRNA	up	S2
RAD18	chr18:12999420|13019205	1.3611e-08	0.601707	5	hsa-let-7a-5p,hsa-let-7b-5p,hsa-let-7c-5p,hsa-let-7f-5p,hsa-let-7g-5p	circRNA	up	S2
CEP55	chr4:1902353|1936989	6.23099e-10	0.744921	5	hsa-miR-26a-5p,hsa-miR-199a-5p,hsa-miR-195-5p,hsa-miR-424-5p,hsa-miR-497-5p	circRNA	up	tumorigenesis
CPD	chr19:47421745|47440665	7.606e-07	0.626286	5	hsa-miR-181c-5p,hsa-miR-150-5p,hsa-miR-195-5p,hsa-miR-424-5p,hsa-miR-497-5p	circRNA	up	tumorigenesis
FANCA	chr10:126631026|126631876	8.52397e-07	0.650251	5	hsa-miR-26a-5p,hsa-miR-199a-5p,hsa-miR-378d,hsa-miR-378c,hsa-miR-378i	circRNA	up	tumorigenesis
HMGA1	chr10:126631026|126631876	2.25105e-07	0.631309	6	hsa-let-7a-5p,hsa-let-7c-5p,hsa-miR-26a-5p,hsa-miR-125b-5p,hsa-miR-195-5p,hsa-miR-497-5p	circRNA	up	tumorigenesis
NUP155	chr8:131370263|131374017	8.05115e-08	0.607139	5	hsa-let-7b-5p,hsa-let-7c-5p,hsa-miR-378d,hsa-miR-378c,hsa-miR-378i	circRNA	up	tumorigenesis
PRIM2	chr8:131370263|131374017	2.32916e-08	0.667881	5	hsa-let-7b-5p,hsa-let-7c-5p,hsa-miR-378d,hsa-miR-378c,hsa-miR-378i	circRNA	up	tumorigenesis
PSME3	chr19:47421745|47440665	1.24229e-07	0.642779	6	hsa-miR-125b-5p,hsa-miR-138-5p,hsa-miR-125a-5p,hsa-miR-195-5p,hsa-miR-424-5p,hsa-miR-497-5p	circRNA	up	tumorigenesis
SESTD1	chr8:131370263|131374017	4.71159e-07	0.606816	5	hsa-let-7b-5p,hsa-let-7c-5p,hsa-miR-139-5p,hsa-miR-195-5p,hsa-miR-424-5p	circRNA	up	tumorigenesis
STRBP	chr10:126631026|126631876	9.4741e-07	0.659822	6	hsa-let-7a-5p,hsa-let-7c-5p,hsa-miR-142-5p,hsa-miR-195-5p,hsa-miR-497-5p,hsa-miR-4686	circRNA	up	tumorigenesis
AQP3	ENSG00000229925.1	1.65865e-09	0.611968	5	hsa-miR-548d-5p,hsa-miR-877-5p,hsa-miR-548ad-5p,hsa-miR-548ae-5p,hsa-miR-548ay-5p	lncRNA	down	S1
ANGPTL3	ENSG00000049319.2	1.6063e-11	0.794992	9	hsa-miR-7-5p,hsa-miR-548c-5p,hsa-miR-548d-5p,hsa-miR-548o-5p,hsa-miR-548ad-5p,hsa-miR-548ae-5p,hsa-miR-548am-5p,hsa-miR-548au-5p,hsa-miR-548ay-5p	lncRNA	down	S2
ANGPTL3	ENSG00000257737.1	9.11994e-13	0.622192	8	hsa-miR-548c-5p,hsa-miR-548d-5p,hsa-miR-548o-5p,hsa-miR-548ad-5p,hsa-miR-548ae-5p,hsa-miR-548am-5p,hsa-miR-548au-5p,hsa-miR-548ay-5p	lncRNA	down	S2
AQP3	ENSG00000249173.1	7.43745e-09	0.616497	5	hsa-miR-548b-5p,hsa-miR-548d-5p,hsa-miR-548ad-5p,hsa-miR-548ae-5p,hsa-miR-548ay-5p	lncRNA	down	S2
AQP3	ENSG00000260228.1	1.27538e-07	0.639082	5	hsa-miR-548b-5p,hsa-miR-548d-5p,hsa-miR-548ad-5p,hsa-miR-548ae-5p,hsa-miR-548ay-5p	lncRNA	down	S2
CRIM1	ENSG00000237125.4	6.46636e-07	0.633594	8	hsa-miR-17-5p,hsa-miR-18a-5p,hsa-miR-93-5p,hsa-miR-15b-5p,hsa-miR-106b-5p,hsa-miR-148b-5p,hsa-miR-20b-5p,hsa-miR-1276	lncRNA	down	S2
GIMAP4	ENSG00000049319.2	2.47926e-09	0.646042	8	hsa-miR-548c-5p,hsa-miR-548d-5p,hsa-miR-548o-5p,hsa-miR-548ad-5p,hsa-miR-548ae-5p,hsa-miR-548am-5p,hsa-miR-548au-5p,hsa-miR-548ay-5p	lncRNA	down	S2
GIMAP4	ENSG00000228655.2	1.29465e-08	0.719492	5	hsa-miR-548b-5p,hsa-miR-548d-5p,hsa-miR-548ad-5p,hsa-miR-548ae-5p,hsa-miR-548ay-5p	lncRNA	down	S2
GIMAP4	ENSG00000237125.4	9.7897e-09	0.644866	9	hsa-miR-548b-5p,hsa-miR-548c-5p,hsa-miR-548d-5p,hsa-miR-548o-5p,hsa-miR-548ad-5p,hsa-miR-548ae-5p,hsa-miR-548am-5p,hsa-miR-548au-5p,hsa-miR-548ay-5p	lncRNA	down	S2
GIMAP4	ENSG00000248166.1	4.71159e-07	0.768843	5	hsa-miR-548b-5p,hsa-miR-548d-5p,hsa-miR-548ad-5p,hsa-miR-548ae-5p,hsa-miR-548ay-5p	lncRNA	down	S2
GIMAP4	ENSG00000249173.1	1.52074e-07	0.602873	5	hsa-miR-548b-5p,hsa-miR-548d-5p,hsa-miR-548ad-5p,hsa-miR-548ae-5p,hsa-miR-548ay-5p	lncRNA	down	S2
GIMAP4	ENSG00000260228.1	3.50346e-15	0.758145	9	hsa-miR-548b-5p,hsa-miR-548c-5p,hsa-miR-548d-5p,hsa-miR-548o-5p,hsa-miR-548ad-5p,hsa-miR-548ae-5p,hsa-miR-548am-5p,hsa-miR-548au-5p,hsa-miR-548ay-5p	lncRNA	down	S2
GIMAP4	ENSG00000268388.1	1.16445e-07	0.614431	8	hsa-miR-548b-5p,hsa-miR-548c-5p,hsa-miR-548d-5p,hsa-miR-548o-5p,hsa-miR-548ad-5p,hsa-miR-548ae-5p,hsa-miR-548am-5p,hsa-miR-548ay-5p	lncRNA	down	S2
GIMAP4	ENSG00000272908.1	4.71159e-07	0.751605	5	hsa-miR-548b-5p,hsa-miR-548d-5p,hsa-miR-548ad-5p,hsa-miR-548ae-5p,hsa-miR-548ay-5p	lncRNA	down	S2
IL6ST	ENSG00000049319.2	8.99776e-12	0.670417	10	hsa-miR-135a-5p,hsa-miR-106b-5p,hsa-miR-548c-5p,hsa-miR-548d-5p,hsa-miR-548o-5p,hsa-miR-548ad-5p,hsa-miR-548ae-5p,hsa-miR-548am-5p,hsa-miR-548au-5p,hsa-miR-548ay-5p	lncRNA	down	S2
IL6ST	ENSG00000186594.8	3.25925e-07	0.654824	6	hsa-miR-135a-5p,hsa-miR-188-5p,hsa-miR-548d-5p,hsa-miR-548ad-5p,hsa-miR-548ae-5p,hsa-miR-548ay-5p	lncRNA	down	S2
IL6ST	ENSG00000237125.4	1.37961e-10	0.623295	11	hsa-miR-135a-5p,hsa-miR-188-5p,hsa-miR-106b-5p,hsa-miR-548c-5p,hsa-miR-548d-5p,hsa-miR-548o-5p,hsa-miR-548ad-5p,hsa-miR-548ae-5p,hsa-miR-548am-5p,hsa-miR-548au-5p,hsa-miR-548ay-5p	lncRNA	down	S2
KCNK6	ENSG00000100181.17	2.52596e-09	0.642639	9	hsa-miR-17-5p,hsa-miR-93-5p,hsa-miR-106b-5p,hsa-miR-130b-5p,hsa-miR-550a-5p,hsa-miR-550a-3-5p,hsa-miR-1254,hsa-miR-1306-5p,hsa-miR-6516-5p	lncRNA	down	S2
KCNK6	ENSG00000237125.4	8.73543e-08	0.833183	9	hsa-miR-17-5p,hsa-miR-93-5p,hsa-miR-106b-5p,hsa-miR-130b-5p,hsa-miR-20b-5p,hsa-miR-550a-5p,hsa-miR-550a-3-5p,hsa-miR-1254,hsa-miR-6516-5p	lncRNA	down	S2
KCNK6	ENSG00000259134.1	2.7334e-10	0.701264	9	hsa-miR-17-5p,hsa-miR-93-5p,hsa-miR-106b-5p,hsa-miR-130b-5p,hsa-miR-20b-5p,hsa-miR-550a-5p,hsa-miR-550a-3-5p,hsa-miR-1254,hsa-miR-6516-5p	lncRNA	down	S2
KLRC3	ENSG00000228655.2	1.29465e-08	0.770395	5	hsa-miR-548b-5p,hsa-miR-548d-5p,hsa-miR-548ad-5p,hsa-miR-548ae-5p,hsa-miR-548ay-5p	lncRNA	down	S2
KLRC3	ENSG00000236977.1	4.01579e-08	0.690205	6	hsa-miR-548b-5p,hsa-miR-548d-5p,hsa-miR-548k,hsa-miR-548ad-5p,hsa-miR-548ae-5p,hsa-miR-548ay-5p	lncRNA	down	S2
KLRC3	ENSG00000248166.1	4.71159e-07	0.623759	5	hsa-miR-548b-5p,hsa-miR-548d-5p,hsa-miR-548ad-5p,hsa-miR-548ae-5p,hsa-miR-548ay-5p	lncRNA	down	S2
KLRC3	ENSG00000257737.1	2.10773e-10	0.637021	7	hsa-miR-548b-5p,hsa-miR-548d-5p,hsa-miR-548k,hsa-miR-548ad-5p,hsa-miR-548ae-5p,hsa-miR-548av-5p,hsa-miR-548ay-5p	lncRNA	down	S2
KLRC3	ENSG00000259583.1	4.84515e-08	0.687193	7	hsa-miR-548b-5p,hsa-miR-548d-5p,hsa-miR-548k,hsa-miR-548ad-5p,hsa-miR-548ae-5p,hsa-miR-548av-5p,hsa-miR-548ay-5p	lncRNA	down	S2
KLRC3	ENSG00000261013.1	3.42794e-08	0.612208	5	hsa-miR-548b-5p,hsa-miR-548d-5p,hsa-miR-548ad-5p,hsa-miR-548ae-5p,hsa-miR-548ay-5p	lncRNA	down	S2
KLRC3	ENSG00000268388.1	1.16445e-07	0.686749	8	hsa-miR-548b-5p,hsa-miR-548d-5p,hsa-miR-548j-5p,hsa-miR-548k,hsa-miR-548ad-5p,hsa-miR-548ae-5p,hsa-miR-548av-5p,hsa-miR-548ay-5p	lncRNA	down	S2
KLRD1	ENSG00000237125.4	6.46636e-07	0.789017	8	hsa-miR-17-5p,hsa-miR-93-5p,hsa-miR-106b-5p,hsa-miR-500a-5p,hsa-miR-501-5p,hsa-miR-532-5p,hsa-miR-5094,hsa-miR-6516-5p	lncRNA	down	S2
LRRC55	ENSG00000049319.2	1.17847e-08	0.63205	8	hsa-miR-93-5p,hsa-miR-106b-5p,hsa-miR-548d-5p,hsa-miR-767-5p,hsa-miR-548ad-5p,hsa-miR-548ae-5p,hsa-miR-548au-5p,hsa-miR-548ay-5p	lncRNA	down	S2
LRRC55	ENSG00000224652.1	8.9149e-08	0.606592	7	hsa-miR-185-5p,hsa-miR-548b-5p,hsa-miR-548d-5p,hsa-miR-767-5p,hsa-miR-548ad-5p,hsa-miR-548ae-5p,hsa-miR-548ay-5p	lncRNA	down	S2
LRRC55	ENSG00000237125.4	8.73543e-08	0.773758	9	hsa-miR-93-5p,hsa-miR-185-5p,hsa-miR-106b-5p,hsa-miR-548b-5p,hsa-miR-548d-5p,hsa-miR-548ad-5p,hsa-miR-548ae-5p,hsa-miR-548au-5p,hsa-miR-548ay-5p	lncRNA	down	S2
LRRC55	ENSG00000241224.2	8.78086e-07	0.618129	6	hsa-miR-93-5p,hsa-miR-185-5p,hsa-miR-548d-5p,hsa-miR-548ad-5p,hsa-miR-548ae-5p,hsa-miR-548ay-5p	lncRNA	down	S2
LRRC55	ENSG00000249173.1	3.01446e-07	0.739968	5	hsa-miR-548b-5p,hsa-miR-548d-5p,hsa-miR-548ad-5p,hsa-miR-548ae-5p,hsa-miR-548ay-5p	lncRNA	down	S2
LRRC55	ENSG00000251405.2	8.78086e-07	0.66205	6	hsa-miR-548b-5p,hsa-miR-548d-5p,hsa-miR-548ad-5p,hsa-miR-548ae-5p,hsa-miR-548au-5p,hsa-miR-548ay-5p	lncRNA	down	S2
LRRC55	ENSG00000257737.1	6.20586e-08	0.749081	6	hsa-miR-548b-5p,hsa-miR-548d-5p,hsa-miR-548ad-5p,hsa-miR-548ae-5p,hsa-miR-548au-5p,hsa-miR-548ay-5p	lncRNA	down	S2
LRRC55	ENSG00000261013.1	6.81931e-08	0.652426	5	hsa-miR-548b-5p,hsa-miR-548d-5p,hsa-miR-548ad-5p,hsa-miR-548ae-5p,hsa-miR-548ay-5p	lncRNA	down	S2
LRRC55	ENSG00000268388.1	5.32531e-07	0.79883	8	hsa-miR-93-5p,hsa-miR-185-5p,hsa-miR-548b-5p,hsa-miR-548d-5p,hsa-miR-767-5p,hsa-miR-548ad-5p,hsa-miR-548ae-5p,hsa-miR-548ay-5p	lncRNA	down	S2
MCC	ENSG00000257737.1	1.6278e-11	0.640241	8	hsa-miR-548c-5p,hsa-miR-548d-5p,hsa-miR-548o-5p,hsa-miR-548ad-5p,hsa-miR-548ae-5p,hsa-miR-548am-5p,hsa-miR-548au-5p,hsa-miR-548ay-5p	lncRNA	down	S2
MTHFD1	ENSG00000224652.1	2.77817e-08	0.635773	7	hsa-miR-548b-5p,hsa-miR-548d-5p,hsa-miR-877-5p,hsa-miR-548ad-5p,hsa-miR-548ae-5p,hsa-miR-548ay-5p,hsa-miR-6516-5p	lncRNA	down	S2
MTHFD1	ENSG00000231437.3	5.54299e-07	0.664228	7	hsa-miR-574-5p,hsa-miR-548b-5p,hsa-miR-548d-5p,hsa-miR-877-5p,hsa-miR-548ad-5p,hsa-miR-548ae-5p,hsa-miR-548ay-5p	lncRNA	down	S2
MTHFD1	ENSG00000249096.2	6.45357e-07	0.622096	6	hsa-miR-548b-5p,hsa-miR-548d-5p,hsa-miR-877-5p,hsa-miR-548ad-5p,hsa-miR-548ae-5p,hsa-miR-548ay-5p	lncRNA	down	S2
MTHFD1	ENSG00000249173.1	1.52074e-07	0.738709	5	hsa-miR-548b-5p,hsa-miR-548d-5p,hsa-miR-548ad-5p,hsa-miR-548ae-5p,hsa-miR-548ay-5p	lncRNA	down	S2
MTHFD1	ENSG00000253311.1	4.59113e-07	0.700093	7	hsa-miR-106b-5p,hsa-miR-548d-5p,hsa-miR-877-5p,hsa-miR-548ad-5p,hsa-miR-548ae-5p,hsa-miR-548ay-5p,hsa-miR-6516-5p	lncRNA	down	S2
MTHFD1	ENSG00000261013.1	3.42794e-08	0.623046	5	hsa-miR-548b-5p,hsa-miR-548d-5p,hsa-miR-548ad-5p,hsa-miR-548ae-5p,hsa-miR-548ay-5p	lncRNA	down	S2
MTHFD1	ENSG00000263429.3	2.64616e-07	0.714101	6	hsa-miR-548b-5p,hsa-miR-548d-5p,hsa-miR-877-5p,hsa-miR-548ad-5p,hsa-miR-548ae-5p,hsa-miR-548ay-5p	lncRNA	down	S2
AQP3	ENSG00000248890.1	3.77811e-08	0.614843	5	hsa-miR-548b-5p,hsa-miR-548d-5p,hsa-miR-548ad-5p,hsa-miR-548ae-5p,hsa-miR-548ay-5p	lncRNA	down	S3
CRIM1	ENSG00000237125.4	6.46636e-07	0.633594	8	hsa-miR-17-5p,hsa-miR-18a-5p,hsa-miR-93-5p,hsa-miR-15b-5p,hsa-miR-106b-5p,hsa-miR-148b-5p,hsa-miR-20b-5p,hsa-miR-1276	lncRNA	down	S3
GIMAP4	ENSG00000228655.2	1.29465e-08	0.719492	5	hsa-miR-548b-5p,hsa-miR-548d-5p,hsa-miR-548ad-5p,hsa-miR-548ae-5p,hsa-miR-548ay-5p	lncRNA	down	S3
GIMAP4	ENSG00000237125.4	9.7897e-09	0.644866	9	hsa-miR-548b-5p,hsa-miR-548c-5p,hsa-miR-548d-5p,hsa-miR-548o-5p,hsa-miR-548ad-5p,hsa-miR-548ae-5p,hsa-miR-548am-5p,hsa-miR-548au-5p,hsa-miR-548ay-5p	lncRNA	down	S3
GIMAP4	ENSG00000268388.1	1.16445e-07	0.614431	8	hsa-miR-548b-5p,hsa-miR-548c-5p,hsa-miR-548d-5p,hsa-miR-548o-5p,hsa-miR-548ad-5p,hsa-miR-548ae-5p,hsa-miR-548am-5p,hsa-miR-548ay-5p	lncRNA	down	S3
GIMAP4	ENSG00000272053.1	3.72535e-09	0.630302	5	hsa-miR-548b-5p,hsa-miR-548d-5p,hsa-miR-548ad-5p,hsa-miR-548ae-5p,hsa-miR-548ay-5p	lncRNA	down	S3
IL6ST	ENSG00000237125.4	1.37961e-10	0.623295	11	hsa-miR-135a-5p,hsa-miR-188-5p,hsa-miR-106b-5p,hsa-miR-548c-5p,hsa-miR-548d-5p,hsa-miR-548o-5p,hsa-miR-548ad-5p,hsa-miR-548ae-5p,hsa-miR-548am-5p,hsa-miR-548au-5p,hsa-miR-548ay-5p	lncRNA	down	S3
KCNK6	ENSG00000237125.4	8.73543e-08	0.833183	9	hsa-miR-17-5p,hsa-miR-93-5p,hsa-miR-106b-5p,hsa-miR-130b-5p,hsa-miR-20b-5p,hsa-miR-550a-5p,hsa-miR-550a-3-5p,hsa-miR-1254,hsa-miR-6516-5p	lncRNA	down	S3
KLRC3	ENSG00000226237.1	2.06588e-08	0.717872	7	hsa-miR-548b-5p,hsa-miR-548d-5p,hsa-miR-548j-5p,hsa-miR-548ad-5p,hsa-miR-548ae-5p,hsa-miR-548ap-5p,hsa-miR-548ay-5p	lncRNA	down	S3
KLRC3	ENSG00000228655.2	1.29465e-08	0.770395	5	hsa-miR-548b-5p,hsa-miR-548d-5p,hsa-miR-548ad-5p,hsa-miR-548ae-5p,hsa-miR-548ay-5p	lncRNA	down	S3
KLRC3	ENSG00000232682.1	1.03058e-09	0.62562	7	hsa-miR-548b-5p,hsa-miR-548d-5p,hsa-miR-548k,hsa-miR-548ad-5p,hsa-miR-548ae-5p,hsa-miR-548av-5p,hsa-miR-548ay-5p	lncRNA	down	S3
KLRC3	ENSG00000236532.1	7.60165e-07	0.641033	5	hsa-miR-548d-5p,hsa-miR-548k,hsa-miR-548ad-5p,hsa-miR-548ae-5p,hsa-miR-548ay-5p	lncRNA	down	S3
KLRC3	ENSG00000249106.1	3.72272e-09	0.776432	7	hsa-miR-548b-5p,hsa-miR-548d-5p,hsa-miR-548j-5p,hsa-miR-548ad-5p,hsa-miR-548ae-5p,hsa-miR-548ap-5p,hsa-miR-548ay-5p	lncRNA	down	S3
KLRC3	ENSG00000257259.1	1.62554e-09	0.650407	7	hsa-miR-548b-5p,hsa-miR-548d-5p,hsa-miR-548j-5p,hsa-miR-548ad-5p,hsa-miR-548ae-5p,hsa-miR-548ap-5p,hsa-miR-548ay-5p	lncRNA	down	S3
KLRC3	ENSG00000268388.1	1.16445e-07	0.686749	8	hsa-miR-548b-5p,hsa-miR-548d-5p,hsa-miR-548j-5p,hsa-miR-548k,hsa-miR-548ad-5p,hsa-miR-548ae-5p,hsa-miR-548av-5p,hsa-miR-548ay-5p	lncRNA	down	S3
KLRC3	ENSG00000272053.1	3.72535e-09	0.734195	5	hsa-miR-548b-5p,hsa-miR-548d-5p,hsa-miR-548ad-5p,hsa-miR-548ae-5p,hsa-miR-548ay-5p	lncRNA	down	S3
KLRD1	ENSG00000237125.4	6.46636e-07	0.789017	8	hsa-miR-17-5p,hsa-miR-93-5p,hsa-miR-106b-5p,hsa-miR-500a-5p,hsa-miR-501-5p,hsa-miR-532-5p,hsa-miR-5094,hsa-miR-6516-5p	lncRNA	down	S3
LRRC55	ENSG00000232682.1	2.25105e-07	0.602067	6	hsa-miR-185-5p,hsa-miR-548b-5p,hsa-miR-548d-5p,hsa-miR-548ad-5p,hsa-miR-548ae-5p,hsa-miR-548ay-5p	lncRNA	down	S3
LRRC55	ENSG00000237125.4	8.73543e-08	0.773758	9	hsa-miR-93-5p,hsa-miR-185-5p,hsa-miR-106b-5p,hsa-miR-548b-5p,hsa-miR-548d-5p,hsa-miR-548ad-5p,hsa-miR-548ae-5p,hsa-miR-548au-5p,hsa-miR-548ay-5p	lncRNA	down	S3
LRRC55	ENSG00000248890.1	2.15945e-08	0.679394	6	hsa-miR-185-5p,hsa-miR-548b-5p,hsa-miR-548d-5p,hsa-miR-548ad-5p,hsa-miR-548ae-5p,hsa-miR-548ay-5p	lncRNA	down	S3
LRRC55	ENSG00000253640.1	8.78086e-07	0.684313	6	hsa-miR-93-5p,hsa-miR-548b-5p,hsa-miR-548d-5p,hsa-miR-548ad-5p,hsa-miR-548ae-5p,hsa-miR-548ay-5p	lncRNA	down	S3
LRRC55	ENSG00000257259.1	3.26555e-07	0.638575	6	hsa-miR-548b-5p,hsa-miR-548d-5p,hsa-miR-548ad-5p,hsa-miR-548ae-5p,hsa-miR-548au-5p,hsa-miR-548ay-5p	lncRNA	down	S3
LRRC55	ENSG00000267269.1	8.96417e-12	0.786369	8	hsa-miR-93-5p,hsa-miR-548b-5p,hsa-miR-548d-5p,hsa-miR-767-5p,hsa-miR-548ad-5p,hsa-miR-548ae-5p,hsa-miR-548au-5p,hsa-miR-548ay-5p	lncRNA	down	S3
LRRC55	ENSG00000268388.1	5.32531e-07	0.79883	8	hsa-miR-93-5p,hsa-miR-185-5p,hsa-miR-548b-5p,hsa-miR-548d-5p,hsa-miR-767-5p,hsa-miR-548ad-5p,hsa-miR-548ae-5p,hsa-miR-548ay-5p	lncRNA	down	S3
MCC	ENSG00000267269.1	1.87533e-13	0.623817	9	hsa-miR-93-5p,hsa-miR-548c-5p,hsa-miR-548d-5p,hsa-miR-548o-5p,hsa-miR-548ad-5p,hsa-miR-548ae-5p,hsa-miR-548am-5p,hsa-miR-548au-5p,hsa-miR-548ay-5p	lncRNA	down	S3
MTHFD1	ENSG00000253640.1	5.43913e-09	0.614791	7	hsa-miR-574-5p,hsa-miR-548b-5p,hsa-miR-548d-5p,hsa-miR-877-5p,hsa-miR-548ad-5p,hsa-miR-548ae-5p,hsa-miR-548ay-5p	lncRNA	down	S3
MYO1F	ENSG00000225783.2	7.78881e-09	0.819534	7	hsa-miR-17-5p,hsa-miR-20a-5p,hsa-miR-93-5p,hsa-miR-106b-5p,hsa-miR-423-5p,hsa-miR-574-5p,hsa-miR-1306-5p	lncRNA	down	S3
SLC24A4	ENSG00000225783.2	6.3779e-07	0.706281	7	hsa-miR-17-5p,hsa-miR-20a-5p,hsa-miR-93-5p,hsa-miR-106b-5p,hsa-miR-423-5p,hsa-miR-556-5p,hsa-miR-616-5p	lncRNA	down	S3
USP53	ENSG00000267269.1	2.16773e-08	0.691764	5	hsa-miR-93-5p,hsa-miR-548d-5p,hsa-miR-548ad-5p,hsa-miR-548ae-5p,hsa-miR-548ay-5p	lncRNA	down	S3
ZNF460	ENSG00000261754.2	5.86654e-08	0.601107	5	hsa-miR-30d-5p,hsa-miR-30b-5p,hsa-miR-339-5p,hsa-miR-545-5p,hsa-miR-1277-5p	lncRNA	down	S3
ACSM2B	ENSG00000233590.1	1.49032e-08	0.622923	5	hsa-miR-186-5p,hsa-miR-548d-5p,hsa-miR-548ad-5p,hsa-miR-548ae-5p,hsa-miR-548ay-5p	lncRNA	down	tumorigenesis
ACSM2B	ENSG00000245293.2	4.25209e-08	0.610469	5	hsa-miR-186-5p,hsa-miR-548d-5p,hsa-miR-548ad-5p,hsa-miR-548ae-5p,hsa-miR-548ay-5p	lncRNA	down	tumorigenesis
ANGPTL3	ENSG00000049319.2	1.6063e-11	0.794992	9	hsa-miR-7-5p,hsa-miR-548c-5p,hsa-miR-548d-5p,hsa-miR-548o-5p,hsa-miR-548ad-5p,hsa-miR-548ae-5p,hsa-miR-548am-5p,hsa-miR-548au-5p,hsa-miR-548ay-5p	lncRNA	down	tumorigenesis
ANGPTL3	ENSG00000233590.1	9.11994e-13	0.661879	8	hsa-miR-548c-5p,hsa-miR-548d-5p,hsa-miR-548o-5p,hsa-miR-548ad-5p,hsa-miR-548ae-5p,hsa-miR-548am-5p,hsa-miR-548au-5p,hsa-miR-548ay-5p	lncRNA	down	tumorigenesis
ANGPTL3	ENSG00000257737.1	9.11994e-13	0.622192	8	hsa-miR-548c-5p,hsa-miR-548d-5p,hsa-miR-548o-5p,hsa-miR-548ad-5p,hsa-miR-548ae-5p,hsa-miR-548am-5p,hsa-miR-548au-5p,hsa-miR-548ay-5p	lncRNA	down	tumorigenesis
AQP3	ENSG00000229925.1	1.65865e-09	0.611968	5	hsa-miR-548d-5p,hsa-miR-877-5p,hsa-miR-548ad-5p,hsa-miR-548ae-5p,hsa-miR-548ay-5p	lncRNA	down	tumorigenesis
AQP3	ENSG00000248890.1	3.77811e-08	0.614843	5	hsa-miR-548b-5p,hsa-miR-548d-5p,hsa-miR-548ad-5p,hsa-miR-548ae-5p,hsa-miR-548ay-5p	lncRNA	down	tumorigenesis
AQP3	ENSG00000249173.1	7.43745e-09	0.616497	5	hsa-miR-548b-5p,hsa-miR-548d-5p,hsa-miR-548ad-5p,hsa-miR-548ae-5p,hsa-miR-548ay-5p	lncRNA	down	tumorigenesis
CRIM1	ENSG00000237125.4	6.46636e-07	0.633594	8	hsa-miR-17-5p,hsa-miR-18a-5p,hsa-miR-93-5p,hsa-miR-15b-5p,hsa-miR-106b-5p,hsa-miR-148b-5p,hsa-miR-20b-5p,hsa-miR-1276	lncRNA	down	tumorigenesis
GIMAP4	ENSG00000049319.2	2.47926e-09	0.646042	8	hsa-miR-548c-5p,hsa-miR-548d-5p,hsa-miR-548o-5p,hsa-miR-548ad-5p,hsa-miR-548ae-5p,hsa-miR-548am-5p,hsa-miR-548au-5p,hsa-miR-548ay-5p	lncRNA	down	tumorigenesis
GIMAP4	ENSG00000237125.4	9.7897e-09	0.644866	9	hsa-miR-548b-5p,hsa-miR-548c-5p,hsa-miR-548d-5p,hsa-miR-548o-5p,hsa-miR-548ad-5p,hsa-miR-548ae-5p,hsa-miR-548am-5p,hsa-miR-548au-5p,hsa-miR-548ay-5p	lncRNA	down	tumorigenesis
GIMAP4	ENSG00000249173.1	1.52074e-07	0.602873	5	hsa-miR-548b-5p,hsa-miR-548d-5p,hsa-miR-548ad-5p,hsa-miR-548ae-5p,hsa-miR-548ay-5p	lncRNA	down	tumorigenesis
GIMAP4	ENSG00000253557.1	1.52074e-07	0.714062	5	hsa-miR-548b-5p,hsa-miR-548d-5p,hsa-miR-548ad-5p,hsa-miR-548ae-5p,hsa-miR-548ay-5p	lncRNA	down	tumorigenesis
GIMAP4	ENSG00000268388.1	1.16445e-07	0.614431	8	hsa-miR-548b-5p,hsa-miR-548c-5p,hsa-miR-548d-5p,hsa-miR-548o-5p,hsa-miR-548ad-5p,hsa-miR-548ae-5p,hsa-miR-548am-5p,hsa-miR-548ay-5p	lncRNA	down	tumorigenesis
GIMAP4	ENSG00000272053.1	3.72535e-09	0.630302	5	hsa-miR-548b-5p,hsa-miR-548d-5p,hsa-miR-548ad-5p,hsa-miR-548ae-5p,hsa-miR-548ay-5p	lncRNA	down	tumorigenesis
IL6ST	ENSG00000049319.2	8.99776e-12	0.670417	10	hsa-miR-135a-5p,hsa-miR-106b-5p,hsa-miR-548c-5p,hsa-miR-548d-5p,hsa-miR-548o-5p,hsa-miR-548ad-5p,hsa-miR-548ae-5p,hsa-miR-548am-5p,hsa-miR-548au-5p,hsa-miR-548ay-5p	lncRNA	down	tumorigenesis
IL6ST	ENSG00000237125.4	1.37961e-10	0.623295	11	hsa-miR-135a-5p,hsa-miR-188-5p,hsa-miR-106b-5p,hsa-miR-548c-5p,hsa-miR-548d-5p,hsa-miR-548o-5p,hsa-miR-548ad-5p,hsa-miR-548ae-5p,hsa-miR-548am-5p,hsa-miR-548au-5p,hsa-miR-548ay-5p	lncRNA	down	tumorigenesis
IL6ST	ENSG00000271474.1	4.31543e-10	0.654059	9	hsa-miR-188-5p,hsa-miR-548c-5p,hsa-miR-548d-5p,hsa-miR-548o-5p,hsa-miR-548ad-5p,hsa-miR-548ae-5p,hsa-miR-548am-5p,hsa-miR-548au-5p,hsa-miR-548ay-5p	lncRNA	down	tumorigenesis
KCNK6	ENSG00000226252.1	6.44213e-07	0.715948	7	hsa-miR-93-5p,hsa-miR-130b-5p,hsa-miR-550a-5p,hsa-miR-550a-3-5p,hsa-miR-1254,hsa-miR-1306-5p,hsa-miR-6516-5p	lncRNA	down	tumorigenesis
KCNK6	ENSG00000237125.4	8.73543e-08	0.833183	9	hsa-miR-17-5p,hsa-miR-93-5p,hsa-miR-106b-5p,hsa-miR-130b-5p,hsa-miR-20b-5p,hsa-miR-550a-5p,hsa-miR-550a-3-5p,hsa-miR-1254,hsa-miR-6516-5p	lncRNA	down	tumorigenesis
KLRC3	ENSG00000232682.1	1.03058e-09	0.62562	7	hsa-miR-548b-5p,hsa-miR-548d-5p,hsa-miR-548k,hsa-miR-548ad-5p,hsa-miR-548ae-5p,hsa-miR-548av-5p,hsa-miR-548ay-5p	lncRNA	down	tumorigenesis
KLRC3	ENSG00000232855.2	1.03273e-07	0.721868	7	hsa-miR-548b-5p,hsa-miR-548d-5p,hsa-miR-548k,hsa-miR-548ad-5p,hsa-miR-548ae-5p,hsa-miR-548av-5p,hsa-miR-548ay-5p	lncRNA	down	tumorigenesis
KLRC3	ENSG00000235593.1	1.09731e-11	0.640235	7	hsa-miR-548b-5p,hsa-miR-548d-5p,hsa-miR-548j-5p,hsa-miR-548ad-5p,hsa-miR-548ae-5p,hsa-miR-548ap-5p,hsa-miR-548ay-5p	lncRNA	down	tumorigenesis
KLRC3	ENSG00000236532.1	7.60165e-07	0.641033	5	hsa-miR-548d-5p,hsa-miR-548k,hsa-miR-548ad-5p,hsa-miR-548ae-5p,hsa-miR-548ay-5p	lncRNA	down	tumorigenesis
KLRC3	ENSG00000241684.1	4.17306e-10	0.607695	9	hsa-miR-548b-5p,hsa-miR-548d-5p,hsa-miR-548j-5p,hsa-miR-548k,hsa-miR-548ad-5p,hsa-miR-548ae-5p,hsa-miR-548ap-5p,hsa-miR-548av-5p,hsa-miR-548ay-5p	lncRNA	down	tumorigenesis
KLRC3	ENSG00000249106.1	3.72272e-09	0.776432	7	hsa-miR-548b-5p,hsa-miR-548d-5p,hsa-miR-548j-5p,hsa-miR-548ad-5p,hsa-miR-548ae-5p,hsa-miR-548ap-5p,hsa-miR-548ay-5p	lncRNA	down	tumorigenesis
KLRC3	ENSG00000257228.1	7.60165e-07	0.655674	5	hsa-miR-548b-5p,hsa-miR-548d-5p,hsa-miR-548ad-5p,hsa-miR-548ae-5p,hsa-miR-548ay-5p	lncRNA	down	tumorigenesis
KLRC3	ENSG00000257259.1	1.62554e-09	0.650407	7	hsa-miR-548b-5p,hsa-miR-548d-5p,hsa-miR-548j-5p,hsa-miR-548ad-5p,hsa-miR-548ae-5p,hsa-miR-548ap-5p,hsa-miR-548ay-5p	lncRNA	down	tumorigenesis
KLRC3	ENSG00000257737.1	2.10773e-10	0.637021	7	hsa-miR-548b-5p,hsa-miR-548d-5p,hsa-miR-548k,hsa-miR-548ad-5p,hsa-miR-548ae-5p,hsa-miR-548av-5p,hsa-miR-548ay-5p	lncRNA	down	tumorigenesis
KLRC3	ENSG00000259583.1	4.84515e-08	0.687193	7	hsa-miR-548b-5p,hsa-miR-548d-5p,hsa-miR-548k,hsa-miR-548ad-5p,hsa-miR-548ae-5p,hsa-miR-548av-5p,hsa-miR-548ay-5p	lncRNA	down	tumorigenesis
KLRC3	ENSG00000261013.1	3.42794e-08	0.612208	5	hsa-miR-548b-5p,hsa-miR-548d-5p,hsa-miR-548ad-5p,hsa-miR-548ae-5p,hsa-miR-548ay-5p	lncRNA	down	tumorigenesis
KLRC3	ENSG00000268388.1	1.16445e-07	0.686749	8	hsa-miR-548b-5p,hsa-miR-548d-5p,hsa-miR-548j-5p,hsa-miR-548k,hsa-miR-548ad-5p,hsa-miR-548ae-5p,hsa-miR-548av-5p,hsa-miR-548ay-5p	lncRNA	down	tumorigenesis
KLRC3	ENSG00000272053.1	3.72535e-09	0.734195	5	hsa-miR-548b-5p,hsa-miR-548d-5p,hsa-miR-548ad-5p,hsa-miR-548ae-5p,hsa-miR-548ay-5p	lncRNA	down	tumorigenesis
KLRD1	ENSG00000237125.4	6.46636e-07	0.789017	8	hsa-miR-17-5p,hsa-miR-93-5p,hsa-miR-106b-5p,hsa-miR-500a-5p,hsa-miR-501-5p,hsa-miR-532-5p,hsa-miR-5094,hsa-miR-6516-5p	lncRNA	down	tumorigenesis
LRRC55	ENSG00000049319.2	1.17847e-08	0.63205	8	hsa-miR-93-5p,hsa-miR-106b-5p,hsa-miR-548d-5p,hsa-miR-767-5p,hsa-miR-548ad-5p,hsa-miR-548ae-5p,hsa-miR-548au-5p,hsa-miR-548ay-5p	lncRNA	down	tumorigenesis
LRRC55	ENSG00000224652.1	8.9149e-08	0.606592	7	hsa-miR-185-5p,hsa-miR-548b-5p,hsa-miR-548d-5p,hsa-miR-767-5p,hsa-miR-548ad-5p,hsa-miR-548ae-5p,hsa-miR-548ay-5p	lncRNA	down	tumorigenesis
LRRC55	ENSG00000231487.1	5.9003e-09	0.649756	6	hsa-miR-93-5p,hsa-miR-548b-5p,hsa-miR-548d-5p,hsa-miR-548ad-5p,hsa-miR-548ae-5p,hsa-miR-548ay-5p	lncRNA	down	tumorigenesis
LRRC55	ENSG00000232682.1	2.25105e-07	0.602067	6	hsa-miR-185-5p,hsa-miR-548b-5p,hsa-miR-548d-5p,hsa-miR-548ad-5p,hsa-miR-548ae-5p,hsa-miR-548ay-5p	lncRNA	down	tumorigenesis
LRRC55	ENSG00000233590.1	6.20586e-08	0.73263	6	hsa-miR-548b-5p,hsa-miR-548d-5p,hsa-miR-548ad-5p,hsa-miR-548ae-5p,hsa-miR-548au-5p,hsa-miR-548ay-5p	lncRNA	down	tumorigenesis
LRRC55	ENSG00000235593.1	5.9003e-09	0.646614	6	hsa-miR-93-5p,hsa-miR-548b-5p,hsa-miR-548d-5p,hsa-miR-548ad-5p,hsa-miR-548ae-5p,hsa-miR-548ay-5p	lncRNA	down	tumorigenesis
LRRC55	ENSG00000237125.4	8.73543e-08	0.773758	9	hsa-miR-93-5p,hsa-miR-185-5p,hsa-miR-106b-5p,hsa-miR-548b-5p,hsa-miR-548d-5p,hsa-miR-548ad-5p,hsa-miR-548ae-5p,hsa-miR-548au-5p,hsa-miR-548ay-5p	lncRNA	down	tumorigenesis
LRRC55	ENSG00000248890.1	2.15945e-08	0.679394	6	hsa-miR-185-5p,hsa-miR-548b-5p,hsa-miR-548d-5p,hsa-miR-548ad-5p,hsa-miR-548ae-5p,hsa-miR-548ay-5p	lncRNA	down	tumorigenesis
LRRC55	ENSG00000249173.1	3.01446e-07	0.739968	5	hsa-miR-548b-5p,hsa-miR-548d-5p,hsa-miR-548ad-5p,hsa-miR-548ae-5p,hsa-miR-548ay-5p	lncRNA	down	tumorigenesis
LRRC55	ENSG00000250511.1	3.01446e-07	0.614055	5	hsa-miR-548b-5p,hsa-miR-548d-5p,hsa-miR-548ad-5p,hsa-miR-548ae-5p,hsa-miR-548ay-5p	lncRNA	down	tumorigenesis
LRRC55	ENSG00000253640.1	8.78086e-07	0.684313	6	hsa-miR-93-5p,hsa-miR-548b-5p,hsa-miR-548d-5p,hsa-miR-548ad-5p,hsa-miR-548ae-5p,hsa-miR-548ay-5p	lncRNA	down	tumorigenesis
LRRC55	ENSG00000253696.2	9.30605e-07	0.678419	5	hsa-miR-548b-5p,hsa-miR-548d-5p,hsa-miR-548ad-5p,hsa-miR-548ae-5p,hsa-miR-548ay-5p	lncRNA	down	tumorigenesis
LRRC55	ENSG00000257259.1	3.26555e-07	0.638575	6	hsa-miR-548b-5p,hsa-miR-548d-5p,hsa-miR-548ad-5p,hsa-miR-548ae-5p,hsa-miR-548au-5p,hsa-miR-548ay-5p	lncRNA	down	tumorigenesis
LRRC55	ENSG00000257737.1	6.20586e-08	0.749081	6	hsa-miR-548b-5p,hsa-miR-548d-5p,hsa-miR-548ad-5p,hsa-miR-548ae-5p,hsa-miR-548au-5p,hsa-miR-548ay-5p	lncRNA	down	tumorigenesis
LRRC55	ENSG00000261013.1	6.81931e-08	0.652426	5	hsa-miR-548b-5p,hsa-miR-548d-5p,hsa-miR-548ad-5p,hsa-miR-548ae-5p,hsa-miR-548ay-5p	lncRNA	down	tumorigenesis
LRRC55	ENSG00000267269.1	8.96417e-12	0.786369	8	hsa-miR-93-5p,hsa-miR-548b-5p,hsa-miR-548d-5p,hsa-miR-767-5p,hsa-miR-548ad-5p,hsa-miR-548ae-5p,hsa-miR-548au-5p,hsa-miR-548ay-5p	lncRNA	down	tumorigenesis
LRRC55	ENSG00000268388.1	5.32531e-07	0.79883	8	hsa-miR-93-5p,hsa-miR-185-5p,hsa-miR-548b-5p,hsa-miR-548d-5p,hsa-miR-767-5p,hsa-miR-548ad-5p,hsa-miR-548ae-5p,hsa-miR-548ay-5p	lncRNA	down	tumorigenesis
MCC	ENSG00000205622.5	4.10759e-08	0.63186	8	hsa-miR-548c-5p,hsa-miR-548d-5p,hsa-miR-548o-5p,hsa-miR-548ad-5p,hsa-miR-548ae-5p,hsa-miR-548am-5p,hsa-miR-548au-5p,hsa-miR-548ay-5p	lncRNA	down	tumorigenesis
MCC	ENSG00000231487.1	1.28618e-08	0.612514	6	hsa-miR-93-5p,hsa-miR-548d-5p,hsa-miR-1306-5p,hsa-miR-548ad-5p,hsa-miR-548ae-5p,hsa-miR-548ay-5p	lncRNA	down	tumorigenesis
MCC	ENSG00000257737.1	1.6278e-11	0.640241	8	hsa-miR-548c-5p,hsa-miR-548d-5p,hsa-miR-548o-5p,hsa-miR-548ad-5p,hsa-miR-548ae-5p,hsa-miR-548am-5p,hsa-miR-548au-5p,hsa-miR-548ay-5p	lncRNA	down	tumorigenesis
MCC	ENSG00000267269.1	1.87533e-13	0.623817	9	hsa-miR-93-5p,hsa-miR-548c-5p,hsa-miR-548d-5p,hsa-miR-548o-5p,hsa-miR-548ad-5p,hsa-miR-548ae-5p,hsa-miR-548am-5p,hsa-miR-548au-5p,hsa-miR-548ay-5p	lncRNA	down	tumorigenesis
MTHFD1	ENSG00000187008.2	6.45357e-07	0.666122	6	hsa-miR-548b-5p,hsa-miR-548d-5p,hsa-miR-548ad-5p,hsa-miR-548ae-5p,hsa-miR-548ay-5p,hsa-miR-6516-5p	lncRNA	down	tumorigenesis
MTHFD1	ENSG00000224652.1	2.77817e-08	0.635773	7	hsa-miR-548b-5p,hsa-miR-548d-5p,hsa-miR-877-5p,hsa-miR-548ad-5p,hsa-miR-548ae-5p,hsa-miR-548ay-5p,hsa-miR-6516-5p	lncRNA	down	tumorigenesis
MTHFD1	ENSG00000230333.2	1.03759e-08	0.654881	8	hsa-miR-574-5p,hsa-miR-548b-5p,hsa-miR-548d-5p,hsa-miR-877-5p,hsa-miR-548ad-5p,hsa-miR-548ae-5p,hsa-miR-548ay-5p,hsa-miR-6516-5p	lncRNA	down	tumorigenesis
MTHFD1	ENSG00000231487.1	2.76817e-07	0.614033	5	hsa-miR-548b-5p,hsa-miR-548d-5p,hsa-miR-548ad-5p,hsa-miR-548ae-5p,hsa-miR-548ay-5p	lncRNA	down	tumorigenesis
MTHFD1	ENSG00000232855.2	1.03273e-07	0.618785	7	hsa-miR-574-5p,hsa-miR-548b-5p,hsa-miR-548d-5p,hsa-miR-548ad-5p,hsa-miR-548ae-5p,hsa-miR-548ay-5p,hsa-miR-6516-5p	lncRNA	down	tumorigenesis
MTHFD1	ENSG00000245293.2	9.20608e-08	0.650602	6	hsa-miR-574-5p,hsa-miR-548d-5p,hsa-miR-877-5p,hsa-miR-548ad-5p,hsa-miR-548ae-5p,hsa-miR-548ay-5p	lncRNA	down	tumorigenesis
MTHFD1	ENSG00000249096.2	6.45357e-07	0.622096	6	hsa-miR-548b-5p,hsa-miR-548d-5p,hsa-miR-877-5p,hsa-miR-548ad-5p,hsa-miR-548ae-5p,hsa-miR-548ay-5p	lncRNA	down	tumorigenesis
MTHFD1	ENSG00000249173.1	1.52074e-07	0.738709	5	hsa-miR-548b-5p,hsa-miR-548d-5p,hsa-miR-548ad-5p,hsa-miR-548ae-5p,hsa-miR-548ay-5p	lncRNA	down	tumorigenesis
MTHFD1	ENSG00000249584.1	1.03273e-07	0.704859	7	hsa-miR-574-5p,hsa-miR-548b-5p,hsa-miR-548d-5p,hsa-miR-877-5p,hsa-miR-548ad-5p,hsa-miR-548ae-5p,hsa-miR-548ay-5p	lncRNA	down	tumorigenesis
MTHFD1	ENSG00000250511.1	1.52074e-07	0.654866	5	hsa-miR-548b-5p,hsa-miR-548d-5p,hsa-miR-548ad-5p,hsa-miR-548ae-5p,hsa-miR-548ay-5p	lncRNA	down	tumorigenesis
MTHFD1	ENSG00000253311.1	4.59113e-07	0.700093	7	hsa-miR-106b-5p,hsa-miR-548d-5p,hsa-miR-877-5p,hsa-miR-548ad-5p,hsa-miR-548ae-5p,hsa-miR-548ay-5p,hsa-miR-6516-5p	lncRNA	down	tumorigenesis
MTHFD1	ENSG00000253640.1	5.43913e-09	0.614791	7	hsa-miR-574-5p,hsa-miR-548b-5p,hsa-miR-548d-5p,hsa-miR-877-5p,hsa-miR-548ad-5p,hsa-miR-548ae-5p,hsa-miR-548ay-5p	lncRNA	down	tumorigenesis
MTHFD1	ENSG00000253696.2	4.71159e-07	0.706014	5	hsa-miR-548b-5p,hsa-miR-548d-5p,hsa-miR-548ad-5p,hsa-miR-548ae-5p,hsa-miR-548ay-5p	lncRNA	down	tumorigenesis
MTHFD1	ENSG00000257228.1	7.60165e-07	0.62153	5	hsa-miR-548b-5p,hsa-miR-548d-5p,hsa-miR-548ad-5p,hsa-miR-548ae-5p,hsa-miR-548ay-5p	lncRNA	down	tumorigenesis
MTHFD1	ENSG00000261013.1	3.42794e-08	0.623046	5	hsa-miR-548b-5p,hsa-miR-548d-5p,hsa-miR-548ad-5p,hsa-miR-548ae-5p,hsa-miR-548ay-5p	lncRNA	down	tumorigenesis
USP53	ENSG00000235593.1	2.29279e-09	0.639216	5	hsa-miR-93-5p,hsa-miR-548d-5p,hsa-miR-548ad-5p,hsa-miR-548ae-5p,hsa-miR-548ay-5p	lncRNA	down	tumorigenesis
USP53	ENSG00000267269.1	2.16773e-08	0.691764	5	hsa-miR-93-5p,hsa-miR-548d-5p,hsa-miR-548ad-5p,hsa-miR-548ae-5p,hsa-miR-548ay-5p	lncRNA	down	tumorigenesis
ZBTB20	ENSG00000246225.2	9.4741e-07	0.640564	6	hsa-miR-96-5p,hsa-miR-7-5p,hsa-miR-182-5p,hsa-miR-15b-5p,hsa-miR-34c-5p,hsa-miR-548k	lncRNA	down	tumorigenesis
ARID3A	ENSG00000237978.1	1.65865e-09	0.780391	5	hsa-let-7a-5p,hsa-let-7b-5p,hsa-let-7f-5p,hsa-miR-30a-5p,hsa-let-7g-5p	lncRNA	up	S2
ARID3A	ENSG00000267383.2	1.24353e-07	0.742966	5	hsa-let-7a-5p,hsa-let-7b-5p,hsa-let-7c-5p,hsa-let-7f-5p,hsa-let-7g-5p	lncRNA	up	S2
ATAD5	ENSG00000236824.1	3.07095e-08	0.629549	5	hsa-miR-30a-5p,hsa-miR-195-5p,hsa-miR-424-5p,hsa-miR-497-5p,hsa-miR-4524a-5p	lncRNA	up	S2
CDC25A	ENSG00000267383.2	2.76817e-07	0.664694	5	hsa-let-7a-5p,hsa-let-7b-5p,hsa-let-7c-5p,hsa-let-7f-5p,hsa-let-7g-5p	lncRNA	up	S2
CDC25A	ENSG00000271270.1	7.60165e-07	0.72067	5	hsa-let-7b-5p,hsa-miR-195-5p,hsa-miR-424-5p,hsa-miR-497-5p,hsa-miR-4524a-5p	lncRNA	up	S2
DNAJC10	ENSG00000271270.1	7.60165e-07	0.658489	5	hsa-let-7b-5p,hsa-miR-195-5p,hsa-miR-424-5p,hsa-miR-497-5p,hsa-miR-4524a-5p	lncRNA	up	S2
DUSP9	ENSG00000267383.2	2.29279e-09	0.637119	5	hsa-let-7a-5p,hsa-let-7b-5p,hsa-let-7c-5p,hsa-let-7f-5p,hsa-let-7g-5p	lncRNA	up	S2
IPO9	ENSG00000223768.1	4.3787e-10	0.675566	6	hsa-miR-195-5p,hsa-miR-424-5p,hsa-miR-497-5p,hsa-miR-378d,hsa-miR-378c,hsa-miR-378i	lncRNA	up	S2
IPO9	ENSG00000250049.1	1.52074e-07	0.638503	5	hsa-let-7b-5p,hsa-let-7c-5p,hsa-miR-378d,hsa-miR-378c,hsa-miR-378i	lncRNA	up	S2
LIN28B	ENSG00000203645.2	4.71332e-08	0.622232	5	hsa-let-7a-5p,hsa-let-7b-5p,hsa-let-7f-5p,hsa-let-7g-5p,hsa-let-7i-5p	lncRNA	up	S2
LIN28B	ENSG00000206129.3	4.71332e-08	0.619597	5	hsa-let-7a-5p,hsa-let-7b-5p,hsa-let-7f-5p,hsa-miR-100-5p,hsa-let-7g-5p	lncRNA	up	S2
NR6A1	ENSG00000253706.1	5.15106e-09	0.695987	6	hsa-let-7b-5p,hsa-let-7c-5p,hsa-let-7f-5p,hsa-miR-100-5p,hsa-miR-214-5p,hsa-let-7g-5p	lncRNA	up	S2
PLAGL2	ENSG00000237978.1	6.23099e-10	0.607141	5	hsa-let-7a-5p,hsa-let-7b-5p,hsa-let-7f-5p,hsa-miR-30a-5p,hsa-let-7g-5p	lncRNA	up	S2
POTEE	ENSG00000267383.2	2.29279e-09	0.669648	5	hsa-let-7a-5p,hsa-let-7b-5p,hsa-let-7c-5p,hsa-let-7f-5p,hsa-let-7g-5p	lncRNA	up	S2
PRIM2	ENSG00000250049.1	7.43745e-09	0.664104	5	hsa-let-7b-5p,hsa-let-7c-5p,hsa-miR-378d,hsa-miR-378c,hsa-miR-378i	lncRNA	up	S2
RCC2	ENSG00000236824.1	1.80353e-07	0.641204	5	hsa-miR-30a-5p,hsa-miR-378d,hsa-miR-378c,hsa-miR-378i,hsa-miR-5589-3p	lncRNA	up	S2
SMARCC1	ENSG00000267383.2	2.29279e-09	0.660423	5	hsa-let-7a-5p,hsa-let-7b-5p,hsa-let-7c-5p,hsa-let-7f-5p,hsa-let-7g-5p	lncRNA	up	S2
STRBP	ENSG00000267383.2	2.54875e-08	0.62773	6	hsa-let-7a-5p,hsa-let-7b-5p,hsa-let-7c-5p,hsa-let-7f-5p,hsa-miR-139-5p,hsa-let-7g-5p	lncRNA	up	S2
TRIM71	ENSG00000251136.4	2.36026e-10	0.761765	7	hsa-let-7a-5p,hsa-let-7b-5p,hsa-let-7c-5p,hsa-let-7f-5p,hsa-miR-26b-5p,hsa-miR-30a-5p,hsa-miR-139-5p	lncRNA	up	S2
TRIM71	ENSG00000267383.2	9.90872e-11	0.647589	7	hsa-let-7a-5p,hsa-let-7b-5p,hsa-let-7c-5p,hsa-let-7f-5p,hsa-miR-139-5p,hsa-miR-214-5p,hsa-let-7g-5p	lncRNA	up	S2
ZNF738	ENSG00000267383.2	2.29279e-09	0.74167	5	hsa-let-7a-5p,hsa-let-7b-5p,hsa-let-7c-5p,hsa-let-7f-5p,hsa-let-7g-5p	lncRNA	up	S2
ARID3A	ENSG00000237978.1	1.65865e-09	0.780391	5	hsa-let-7a-5p,hsa-let-7b-5p,hsa-let-7f-5p,hsa-miR-30a-5p,hsa-let-7g-5p	lncRNA	up	S3
ARID3A	ENSG00000267383.2	1.24353e-07	0.742966	5	hsa-let-7a-5p,hsa-let-7b-5p,hsa-let-7c-5p,hsa-let-7f-5p,hsa-let-7g-5p	lncRNA	up	S3
ATAD5	ENSG00000236824.1	3.07095e-08	0.629549	5	hsa-miR-30a-5p,hsa-miR-195-5p,hsa-miR-424-5p,hsa-miR-497-5p,hsa-miR-4524a-5p	lncRNA	up	S3
CDC25A	ENSG00000267383.2	2.76817e-07	0.664694	5	hsa-let-7a-5p,hsa-let-7b-5p,hsa-let-7c-5p,hsa-let-7f-5p,hsa-let-7g-5p	lncRNA	up	S3
CDC25A	ENSG00000271270.1	7.60165e-07	0.72067	5	hsa-let-7b-5p,hsa-miR-195-5p,hsa-miR-424-5p,hsa-miR-497-5p,hsa-miR-4524a-5p	lncRNA	up	S3
DNAJC10	ENSG00000271270.1	7.60165e-07	0.658489	5	hsa-let-7b-5p,hsa-miR-195-5p,hsa-miR-424-5p,hsa-miR-497-5p,hsa-miR-4524a-5p	lncRNA	up	S3
DUSP9	ENSG00000267383.2	2.29279e-09	0.637119	5	hsa-let-7a-5p,hsa-let-7b-5p,hsa-let-7c-5p,hsa-let-7f-5p,hsa-let-7g-5p	lncRNA	up	S3
IPO9	ENSG00000223768.1	4.3787e-10	0.675566	6	hsa-miR-195-5p,hsa-miR-424-5p,hsa-miR-497-5p,hsa-miR-378d,hsa-miR-378c,hsa-miR-378i	lncRNA	up	S3
IPO9	ENSG00000250049.1	1.52074e-07	0.638503	5	hsa-let-7b-5p,hsa-let-7c-5p,hsa-miR-378d,hsa-miR-378c,hsa-miR-378i	lncRNA	up	S3
LIN28B	ENSG00000203645.2	4.71332e-08	0.622232	5	hsa-let-7a-5p,hsa-let-7b-5p,hsa-let-7f-5p,hsa-let-7g-5p,hsa-let-7i-5p	lncRNA	up	S3
LIN28B	ENSG00000206129.3	4.71332e-08	0.619597	5	hsa-let-7a-5p,hsa-let-7b-5p,hsa-let-7f-5p,hsa-miR-100-5p,hsa-let-7g-5p	lncRNA	up	S3
NR6A1	ENSG00000253706.1	5.15106e-09	0.695987	6	hsa-let-7b-5p,hsa-let-7c-5p,hsa-let-7f-5p,hsa-miR-100-5p,hsa-miR-214-5p,hsa-let-7g-5p	lncRNA	up	S3
PLAGL2	ENSG00000237978.1	6.23099e-10	0.607141	5	hsa-let-7a-5p,hsa-let-7b-5p,hsa-let-7f-5p,hsa-miR-30a-5p,hsa-let-7g-5p	lncRNA	up	S3
POTEE	ENSG00000267383.2	2.29279e-09	0.669648	5	hsa-let-7a-5p,hsa-let-7b-5p,hsa-let-7c-5p,hsa-let-7f-5p,hsa-let-7g-5p	lncRNA	up	S3
PRIM2	ENSG00000250049.1	7.43745e-09	0.664104	5	hsa-let-7b-5p,hsa-let-7c-5p,hsa-miR-378d,hsa-miR-378c,hsa-miR-378i	lncRNA	up	S3
RCC2	ENSG00000236824.1	1.80353e-07	0.641204	5	hsa-miR-30a-5p,hsa-miR-378d,hsa-miR-378c,hsa-miR-378i,hsa-miR-5589-3p	lncRNA	up	S3
SMARCC1	ENSG00000267383.2	2.29279e-09	0.660423	5	hsa-let-7a-5p,hsa-let-7b-5p,hsa-let-7c-5p,hsa-let-7f-5p,hsa-let-7g-5p	lncRNA	up	S3
STRBP	ENSG00000267383.2	2.54875e-08	0.62773	6	hsa-let-7a-5p,hsa-let-7b-5p,hsa-let-7c-5p,hsa-let-7f-5p,hsa-miR-139-5p,hsa-let-7g-5p	lncRNA	up	S3
TRIM71	ENSG00000251136.4	2.36026e-10	0.761765	7	hsa-let-7a-5p,hsa-let-7b-5p,hsa-let-7c-5p,hsa-let-7f-5p,hsa-miR-26b-5p,hsa-miR-30a-5p,hsa-miR-139-5p	lncRNA	up	S3
TRIM71	ENSG00000267383.2	9.90872e-11	0.647589	7	hsa-let-7a-5p,hsa-let-7b-5p,hsa-let-7c-5p,hsa-let-7f-5p,hsa-miR-139-5p,hsa-miR-214-5p,hsa-let-7g-5p	lncRNA	up	S3
ZNF738	ENSG00000267383.2	2.29279e-09	0.74167	5	hsa-let-7a-5p,hsa-let-7b-5p,hsa-let-7c-5p,hsa-let-7f-5p,hsa-let-7g-5p	lncRNA	up	S3
ARID3A	ENSG00000225210.5	3.24746e-12	0.634267	8	hsa-let-7a-5p,hsa-let-7b-5p,hsa-let-7c-5p,hsa-let-7f-5p,hsa-miR-30a-5p,hsa-miR-199a-5p,hsa-let-7g-5p,hsa-miR-125b-5p	lncRNA	up	tumorigenesis
ARID3A	ENSG00000237978.1	1.65865e-09	0.780391	5	hsa-let-7a-5p,hsa-let-7b-5p,hsa-let-7f-5p,hsa-miR-30a-5p,hsa-let-7g-5p	lncRNA	up	tumorigenesis
ARID3A	ENSG00000244306.5	1.02695e-13	0.644743	8	hsa-let-7a-5p,hsa-let-7b-5p,hsa-let-7c-5p,hsa-let-7f-5p,hsa-miR-30a-5p,hsa-miR-199a-5p,hsa-let-7g-5p,hsa-miR-125b-5p	lncRNA	up	tumorigenesis
ARID3A	ENSG00000267383.2	1.24353e-07	0.742966	5	hsa-let-7a-5p,hsa-let-7b-5p,hsa-let-7c-5p,hsa-let-7f-5p,hsa-let-7g-5p	lncRNA	up	tumorigenesis
ARID3A	ENSG00000269416.1	3.42712e-07	0.721022	5	hsa-let-7a-5p,hsa-let-7b-5p,hsa-let-7c-5p,hsa-let-7f-5p,hsa-let-7g-5p	lncRNA	up	tumorigenesis
ATAD5	ENSG00000225210.5	1.00987e-07	0.659088	5	hsa-miR-30a-5p,hsa-miR-195-5p,hsa-miR-424-5p,hsa-miR-497-5p,hsa-miR-4524a-5p	lncRNA	up	tumorigenesis
ATAD5	ENSG00000236824.1	3.07095e-08	0.629549	5	hsa-miR-30a-5p,hsa-miR-195-5p,hsa-miR-424-5p,hsa-miR-497-5p,hsa-miR-4524a-5p	lncRNA	up	tumorigenesis
BCAT1	ENSG00000227036.2	4.25209e-08	0.624164	5	hsa-let-7b-5p,hsa-let-7c-5p,hsa-miR-26b-5p,hsa-miR-125b-5p,hsa-miR-5589-3p	lncRNA	up	tumorigenesis
C11orf84	ENSG00000225210.5	1.00987e-07	0.668749	5	hsa-let-7a-5p,hsa-let-7b-5p,hsa-let-7c-5p,hsa-miR-30a-5p,hsa-let-7g-5p	lncRNA	up	tumorigenesis
C11orf84	ENSG00000244306.5	1.49032e-08	0.684769	5	hsa-let-7a-5p,hsa-let-7b-5p,hsa-let-7c-5p,hsa-miR-30a-5p,hsa-let-7g-5p	lncRNA	up	tumorigenesis
CCNE1	ENSG00000230733.2	1.30364e-07	0.636161	5	hsa-miR-125b-5p,hsa-miR-195-5p,hsa-miR-424-5p,hsa-miR-497-5p,hsa-miR-4524a-5p	lncRNA	up	tumorigenesis
CCNE1	ENSG00000250033.1	1.30364e-07	0.608167	5	hsa-miR-26b-5p,hsa-miR-125b-5p,hsa-miR-195-5p,hsa-miR-497-5p,hsa-miR-4524a-5p	lncRNA	up	tumorigenesis
CCNF	ENSG00000225210.5	5.88806e-07	0.680903	5	hsa-let-7b-5p,hsa-let-7c-5p,hsa-miR-30a-5p,hsa-let-7g-5p,hsa-miR-424-5p	lncRNA	up	tumorigenesis
CCNF	ENSG00000244306.5	8.78402e-08	0.689517	5	hsa-let-7b-5p,hsa-let-7c-5p,hsa-miR-30a-5p,hsa-miR-181c-5p,hsa-let-7g-5p	lncRNA	up	tumorigenesis
CDC25A	ENSG00000225210.5	9.0015e-14	0.694013	9	hsa-let-7a-5p,hsa-let-7b-5p,hsa-let-7c-5p,hsa-let-7f-5p,hsa-let-7g-5p,hsa-miR-195-5p,hsa-miR-424-5p,hsa-miR-497-5p,hsa-miR-4524a-5p	lncRNA	up	tumorigenesis
CDC25A	ENSG00000230733.2	7.60165e-07	0.628546	5	hsa-let-7c-5p,hsa-miR-195-5p,hsa-miR-424-5p,hsa-miR-497-5p,hsa-miR-4524a-5p	lncRNA	up	tumorigenesis
CDC25A	ENSG00000250033.1	8.7498e-09	0.680186	6	hsa-let-7b-5p,hsa-let-7c-5p,hsa-let-7g-5p,hsa-miR-195-5p,hsa-miR-497-5p,hsa-miR-4524a-5p	lncRNA	up	tumorigenesis
CDC25A	ENSG00000267383.2	2.76817e-07	0.664694	5	hsa-let-7a-5p,hsa-let-7b-5p,hsa-let-7c-5p,hsa-let-7f-5p,hsa-let-7g-5p	lncRNA	up	tumorigenesis
CDC25A	ENSG00000269416.1	7.60165e-07	0.823122	5	hsa-let-7a-5p,hsa-let-7b-5p,hsa-let-7c-5p,hsa-let-7f-5p,hsa-let-7g-5p	lncRNA	up	tumorigenesis
CDC25A	ENSG00000271270.1	7.60165e-07	0.72067	5	hsa-let-7b-5p,hsa-miR-195-5p,hsa-miR-424-5p,hsa-miR-497-5p,hsa-miR-4524a-5p	lncRNA	up	tumorigenesis
CSNK1G1	ENSG00000152931.7	1.80353e-07	0.696222	5	hsa-miR-26b-5p,hsa-miR-30a-5p,hsa-miR-378d,hsa-miR-378c,hsa-miR-378i	lncRNA	up	tumorigenesis
CSNK1G1	ENSG00000227036.2	1.17113e-09	0.655993	6	hsa-miR-26b-5p,hsa-miR-30a-5p,hsa-miR-139-5p,hsa-miR-378d,hsa-miR-378c,hsa-miR-378i	lncRNA	up	tumorigenesis
CTDSPL2	ENSG00000269416.1	2.95435e-09	0.610442	6	hsa-let-7a-5p,hsa-let-7b-5p,hsa-let-7c-5p,hsa-miR-139-5p,hsa-miR-10a-5p,hsa-let-7g-5p	lncRNA	up	tumorigenesis
DMP1	ENSG00000225210.5	1.00987e-07	0.669647	5	hsa-let-7a-5p,hsa-let-7b-5p,hsa-let-7c-5p,hsa-let-7f-5p,hsa-let-7g-5p	lncRNA	up	tumorigenesis
DMP1	ENSG00000244306.5	1.49032e-08	0.683046	5	hsa-let-7a-5p,hsa-let-7b-5p,hsa-let-7c-5p,hsa-let-7f-5p,hsa-let-7g-5p	lncRNA	up	tumorigenesis
DMP1	ENSG00000269416.1	6.38707e-09	0.697644	5	hsa-let-7a-5p,hsa-let-7b-5p,hsa-let-7c-5p,hsa-let-7f-5p,hsa-let-7g-5p	lncRNA	up	tumorigenesis
DNA2	ENSG00000225210.5	1.00987e-07	0.624729	5	hsa-let-7a-5p,hsa-let-7b-5p,hsa-let-7c-5p,hsa-let-7f-5p,hsa-let-7g-5p	lncRNA	up	tumorigenesis
DNA2	ENSG00000244306.5	1.49032e-08	0.668377	5	hsa-let-7a-5p,hsa-let-7b-5p,hsa-let-7c-5p,hsa-let-7f-5p,hsa-let-7g-5p	lncRNA	up	tumorigenesis
DNA2	ENSG00000269416.1	6.38707e-09	0.794187	5	hsa-let-7a-5p,hsa-let-7b-5p,hsa-let-7c-5p,hsa-let-7f-5p,hsa-let-7g-5p	lncRNA	up	tumorigenesis
DNAJC10	ENSG00000225210.5	3.72272e-09	0.682409	7	hsa-let-7b-5p,hsa-miR-139-5p,hsa-let-7g-5p,hsa-miR-195-5p,hsa-miR-424-5p,hsa-miR-497-5p,hsa-miR-4524a-5p	lncRNA	up	tumorigenesis
DNAJC10	ENSG00000250033.1	7.60165e-07	0.635742	5	hsa-let-7b-5p,hsa-let-7g-5p,hsa-miR-195-5p,hsa-miR-497-5p,hsa-miR-4524a-5p	lncRNA	up	tumorigenesis
DNAJC10	ENSG00000271270.1	7.60165e-07	0.658489	5	hsa-let-7b-5p,hsa-miR-195-5p,hsa-miR-424-5p,hsa-miR-497-5p,hsa-miR-4524a-5p	lncRNA	up	tumorigenesis
DUSP9	ENSG00000225210.5	1.00987e-07	0.628975	5	hsa-let-7a-5p,hsa-let-7b-5p,hsa-let-7c-5p,hsa-let-7f-5p,hsa-let-7g-5p	lncRNA	up	tumorigenesis
DUSP9	ENSG00000244306.5	1.49032e-08	0.651149	5	hsa-let-7a-5p,hsa-let-7b-5p,hsa-let-7c-5p,hsa-let-7f-5p,hsa-let-7g-5p	lncRNA	up	tumorigenesis
DUSP9	ENSG00000267383.2	2.29279e-09	0.637119	5	hsa-let-7a-5p,hsa-let-7b-5p,hsa-let-7c-5p,hsa-let-7f-5p,hsa-let-7g-5p	lncRNA	up	tumorigenesis
DUSP9	ENSG00000269416.1	6.38707e-09	0.771058	5	hsa-let-7a-5p,hsa-let-7b-5p,hsa-let-7c-5p,hsa-let-7f-5p,hsa-let-7g-5p	lncRNA	up	tumorigenesis
E2F2	ENSG00000225210.5	3.42329e-09	0.656533	6	hsa-let-7a-5p,hsa-let-7b-5p,hsa-let-7c-5p,hsa-miR-214-5p,hsa-let-7g-5p,hsa-miR-125b-5p	lncRNA	up	tumorigenesis
E2F2	ENSG00000244306.5	8.78402e-08	0.668051	5	hsa-let-7a-5p,hsa-let-7b-5p,hsa-let-7c-5p,hsa-let-7g-5p,hsa-miR-125b-5p	lncRNA	up	tumorigenesis
E2F3	ENSG00000225210.5	2.85071e-11	0.632885	8	hsa-miR-30a-5p,hsa-miR-199a-5p,hsa-miR-10a-5p,hsa-miR-125b-5p,hsa-miR-145-5p,hsa-miR-195-5p,hsa-miR-424-5p,hsa-miR-497-5p	lncRNA	up	tumorigenesis
E2F3	ENSG00000230733.2	7.60165e-07	0.628078	5	hsa-miR-10a-5p,hsa-miR-125b-5p,hsa-miR-195-5p,hsa-miR-424-5p,hsa-miR-497-5p	lncRNA	up	tumorigenesis
E2F7	ENSG00000160336.10	1.36348e-08	0.607361	6	hsa-let-7b-5p,hsa-miR-26a-5p,hsa-miR-26b-5p,hsa-miR-30a-5p,hsa-miR-10a-5p,hsa-miR-125b-5p	lncRNA	up	tumorigenesis
E2F7	ENSG00000225210.5	9.06873e-08	0.631867	6	hsa-let-7b-5p,hsa-miR-30a-5p,hsa-miR-10a-5p,hsa-miR-125b-5p,hsa-miR-195-5p,hsa-miR-424-5p	lncRNA	up	tumorigenesis
ENAH	ENSG00000225210.5	1.00987e-07	0.656345	5	hsa-miR-30a-5p,hsa-miR-139-5p,hsa-miR-195-5p,hsa-miR-424-5p,hsa-miR-497-5p	lncRNA	up	tumorigenesis
ESPL1	ENSG00000197085.7	1.49032e-08	0.678933	5	hsa-let-7a-5p,hsa-let-7b-5p,hsa-let-7c-5p,hsa-miR-10a-5p,hsa-let-7g-5p	lncRNA	up	tumorigenesis
ESPL1	ENSG00000225210.5	1.00987e-07	0.65442	5	hsa-let-7a-5p,hsa-let-7b-5p,hsa-let-7c-5p,hsa-miR-10a-5p,hsa-let-7g-5p	lncRNA	up	tumorigenesis
ESPL1	ENSG00000269416.1	6.38707e-09	0.739477	5	hsa-let-7a-5p,hsa-let-7b-5p,hsa-let-7c-5p,hsa-miR-10a-5p,hsa-let-7g-5p	lncRNA	up	tumorigenesis
FANCA	ENSG00000034063.9	2.02062e-07	0.711061	5	hsa-miR-199a-5p,hsa-miR-214-5p,hsa-miR-378d,hsa-miR-378c,hsa-miR-378i	lncRNA	up	tumorigenesis
FANCA	ENSG00000197085.7	3.02006e-07	0.638474	5	hsa-miR-26a-5p,hsa-miR-26b-5p,hsa-miR-378d,hsa-miR-378c,hsa-miR-378i	lncRNA	up	tumorigenesis
HMGA1	ENSG00000152931.7	2.06796e-09	0.633602	7	hsa-let-7b-5p,hsa-let-7c-5p,hsa-miR-26b-5p,hsa-let-7g-5p,hsa-miR-125b-5p,hsa-miR-195-5p,hsa-miR-497-5p	lncRNA	up	tumorigenesis
HMGA1	ENSG00000197085.7	6.20586e-08	0.618511	6	hsa-let-7a-5p,hsa-let-7b-5p,hsa-let-7c-5p,hsa-miR-26a-5p,hsa-miR-26b-5p,hsa-let-7g-5p	lncRNA	up	tumorigenesis
HMGA1	ENSG00000250033.1	1.86658e-10	0.607029	7	hsa-let-7b-5p,hsa-let-7c-5p,hsa-miR-26b-5p,hsa-let-7g-5p,hsa-miR-125b-5p,hsa-miR-195-5p,hsa-miR-497-5p	lncRNA	up	tumorigenesis
IGF2BP2	ENSG00000269416.1	6.38707e-09	0.779039	5	hsa-let-7a-5p,hsa-let-7b-5p,hsa-let-7c-5p,hsa-let-7f-5p,hsa-let-7g-5p	lncRNA	up	tumorigenesis
IPO7	ENSG00000258017.1	1.3611e-08	0.724041	5	hsa-miR-205-5p,hsa-miR-145-5p,hsa-miR-195-5p,hsa-miR-424-5p,hsa-miR-497-5p	lncRNA	up	tumorigenesis
IPO9	ENSG00000223768.1	4.3787e-10	0.675566	6	hsa-miR-195-5p,hsa-miR-424-5p,hsa-miR-497-5p,hsa-miR-378d,hsa-miR-378c,hsa-miR-378i	lncRNA	up	tumorigenesis
IPO9	ENSG00000225210.5	2.64616e-07	0.671368	6	hsa-let-7b-5p,hsa-let-7c-5p,hsa-miR-195-5p,hsa-miR-424-5p,hsa-miR-497-5p,hsa-miR-378d	lncRNA	up	tumorigenesis
IPO9	ENSG00000230733.2	8.7498e-09	0.620609	6	hsa-let-7c-5p,hsa-miR-195-5p,hsa-miR-424-5p,hsa-miR-497-5p,hsa-miR-378d,hsa-miR-378c	lncRNA	up	tumorigenesis
IPO9	ENSG00000242798.1	3.72535e-09	0.664903	5	hsa-let-7b-5p,hsa-let-7c-5p,hsa-miR-378d,hsa-miR-378c,hsa-miR-378i	lncRNA	up	tumorigenesis
IPO9	ENSG00000250049.1	1.52074e-07	0.638503	5	hsa-let-7b-5p,hsa-let-7c-5p,hsa-miR-378d,hsa-miR-378c,hsa-miR-378i	lncRNA	up	tumorigenesis
KIAA1549	ENSG00000197085.7	7.91093e-07	0.620438	5	hsa-let-7a-5p,hsa-let-7b-5p,hsa-miR-139-5p,hsa-miR-10a-5p,hsa-let-7g-5p	lncRNA	up	tumorigenesis
KIAA1549	ENSG00000269416.1	3.42712e-07	0.660363	5	hsa-let-7a-5p,hsa-let-7b-5p,hsa-miR-139-5p,hsa-miR-10a-5p,hsa-let-7g-5p	lncRNA	up	tumorigenesis
KIF2A	ENSG00000152931.7	6.32194e-10	0.60417	7	hsa-let-7b-5p,hsa-let-7c-5p,hsa-miR-26b-5p,hsa-let-7g-5p,hsa-miR-378d,hsa-miR-378c,hsa-miR-378i	lncRNA	up	tumorigenesis
KIF2A	ENSG00000197085.7	9.11994e-13	0.615702	8	hsa-let-7a-5p,hsa-let-7b-5p,hsa-let-7c-5p,hsa-miR-26b-5p,hsa-let-7g-5p,hsa-miR-378d,hsa-miR-378c,hsa-miR-378i	lncRNA	up	tumorigenesis
KIF2A	ENSG00000227036.2	9.20608e-08	0.700067	6	hsa-let-7b-5p,hsa-let-7c-5p,hsa-miR-26b-5p,hsa-miR-378d,hsa-miR-378c,hsa-miR-378i	lncRNA	up	tumorigenesis
KIF2A	ENSG00000242798.1	5.29921e-12	0.693966	6	hsa-let-7b-5p,hsa-let-7c-5p,hsa-let-7g-5p,hsa-miR-378d,hsa-miR-378c,hsa-miR-378i	lncRNA	up	tumorigenesis
KIF2A	ENSG00000250033.1	7.60165e-07	0.609081	5	hsa-let-7b-5p,hsa-let-7c-5p,hsa-miR-26b-5p,hsa-let-7g-5p,hsa-miR-378d	lncRNA	up	tumorigenesis
KIF2A	ENSG00000269416.1	5.66322e-11	0.67676	7	hsa-let-7a-5p,hsa-let-7b-5p,hsa-let-7c-5p,hsa-let-7f-5p,hsa-let-7g-5p,hsa-miR-378c,hsa-miR-378i	lncRNA	up	tumorigenesis
KLHL23	ENSG00000160336.10	1.27538e-07	0.759775	5	hsa-let-7b-5p,hsa-let-7c-5p,hsa-miR-30a-5p,hsa-miR-199a-5p,hsa-miR-10a-5p	lncRNA	up	tumorigenesis
KLHL23	ENSG00000225210.5	3.42329e-09	0.645351	6	hsa-let-7b-5p,hsa-let-7c-5p,hsa-miR-30a-5p,hsa-miR-199a-5p,hsa-miR-139-5p,hsa-miR-10a-5p	lncRNA	up	tumorigenesis
KPNA4	ENSG00000250033.1	3.42712e-07	0.654901	5	hsa-let-7b-5p,hsa-let-7c-5p,hsa-miR-199a-5p,hsa-miR-195-5p,hsa-miR-497-5p	lncRNA	up	tumorigenesis
LAMC1	ENSG00000225210.5	5.88806e-07	0.624722	5	hsa-miR-199a-5p,hsa-miR-10a-5p,hsa-miR-195-5p,hsa-miR-424-5p,hsa-miR-497-5p	lncRNA	up	tumorigenesis
LIN28B	ENSG00000206129.3	4.71332e-08	0.619597	5	hsa-let-7a-5p,hsa-let-7b-5p,hsa-let-7f-5p,hsa-miR-100-5p,hsa-let-7g-5p	lncRNA	up	tumorigenesis
MAP3K7	ENSG00000225210.5	2.64616e-07	0.609018	6	hsa-miR-30a-5p,hsa-miR-10a-5p,hsa-miR-195-5p,hsa-miR-424-5p,hsa-miR-497-5p,hsa-miR-4524a-5p	lncRNA	up	tumorigenesis
NAA15	ENSG00000250033.1	6.38707e-09	0.634579	5	hsa-let-7b-5p,hsa-miR-26b-5p,hsa-miR-199a-5p,hsa-miR-195-5p,hsa-miR-497-5p	lncRNA	up	tumorigenesis
NAP1L1	ENSG00000225210.5	8.49444e-10	0.668853	7	hsa-let-7a-5p,hsa-let-7b-5p,hsa-let-7c-5p,hsa-let-7f-5p,hsa-miR-30a-5p,hsa-miR-10a-5p,hsa-let-7g-5p	lncRNA	up	tumorigenesis
NAP1L1	ENSG00000244306.5	8.55341e-09	0.658977	6	hsa-let-7a-5p,hsa-let-7b-5p,hsa-let-7c-5p,hsa-let-7f-5p,hsa-miR-30a-5p,hsa-let-7g-5p	lncRNA	up	tumorigenesis
NR6A1	ENSG00000152931.7	1.05031e-09	0.66558	8	hsa-let-7b-5p,hsa-let-7c-5p,hsa-miR-30a-5p,hsa-miR-10a-5p,hsa-let-7g-5p,hsa-miR-125b-5p,hsa-miR-195-5p,hsa-miR-497-5p	lncRNA	up	tumorigenesis
NR6A1	ENSG00000234741.3	5.15106e-09	0.62444	6	hsa-let-7b-5p,hsa-let-7c-5p,hsa-miR-30a-5p,hsa-miR-10a-5p,hsa-miR-181c-5p,hsa-miR-214-5p	lncRNA	up	tumorigenesis
NR6A1	ENSG00000253706.1	5.15106e-09	0.695987	6	hsa-let-7b-5p,hsa-let-7c-5p,hsa-let-7f-5p,hsa-miR-100-5p,hsa-miR-214-5p,hsa-let-7g-5p	lncRNA	up	tumorigenesis
NR6A1	ENSG00000269416.1	2.93231e-07	0.685014	6	hsa-let-7a-5p,hsa-let-7b-5p,hsa-let-7c-5p,hsa-let-7f-5p,hsa-miR-10a-5p,hsa-let-7g-5p	lncRNA	up	tumorigenesis
NUP155	ENSG00000034063.9	1.30682e-09	0.741887	6	hsa-let-7b-5p,hsa-let-7c-5p,hsa-miR-378d,hsa-miR-378b,hsa-miR-378c,hsa-miR-378i	lncRNA	up	tumorigenesis
NUP155	ENSG00000230124.2	3.02006e-07	0.748644	5	hsa-let-7b-5p,hsa-let-7c-5p,hsa-miR-378d,hsa-miR-378c,hsa-miR-378i	lncRNA	up	tumorigenesis
NUP155	ENSG00000242798.1	6.23099e-10	0.812554	5	hsa-let-7b-5p,hsa-let-7c-5p,hsa-miR-378d,hsa-miR-378c,hsa-miR-378i	lncRNA	up	tumorigenesis
NUP37	ENSG00000225210.5	2.33089e-08	0.689647	6	hsa-miR-10a-5p,hsa-miR-125b-5p,hsa-miR-125a-5p,hsa-miR-195-5p,hsa-miR-424-5p,hsa-miR-497-5p	lncRNA	up	tumorigenesis
NUP37	ENSG00000230733.2	7.48134e-10	0.676978	6	hsa-miR-10a-5p,hsa-miR-125b-5p,hsa-miR-142-5p,hsa-miR-195-5p,hsa-miR-424-5p,hsa-miR-497-5p	lncRNA	up	tumorigenesis
PLAGL2	ENSG00000237978.1	6.23099e-10	0.607141	5	hsa-let-7a-5p,hsa-let-7b-5p,hsa-let-7f-5p,hsa-miR-30a-5p,hsa-let-7g-5p	lncRNA	up	tumorigenesis
PLXNC1	ENSG00000227036.2	2.4927e-07	0.732037	5	hsa-let-7b-5p,hsa-let-7c-5p,hsa-miR-26b-5p,hsa-miR-30a-5p,hsa-miR-139-5p	lncRNA	up	tumorigenesis
POTEE	ENSG00000267383.2	2.29279e-09	0.669648	5	hsa-let-7a-5p,hsa-let-7b-5p,hsa-let-7c-5p,hsa-let-7f-5p,hsa-let-7g-5p	lncRNA	up	tumorigenesis
POTEE	ENSG00000269416.1	6.38707e-09	0.612386	5	hsa-let-7a-5p,hsa-let-7b-5p,hsa-let-7c-5p,hsa-let-7f-5p,hsa-let-7g-5p	lncRNA	up	tumorigenesis
PRIM2	ENSG00000034063.9	5.86654e-08	0.851476	5	hsa-let-7b-5p,hsa-let-7c-5p,hsa-miR-378d,hsa-miR-378c,hsa-miR-378i	lncRNA	up	tumorigenesis
PRIM2	ENSG00000152931.7	7.80751e-10	0.624439	6	hsa-let-7b-5p,hsa-let-7c-5p,hsa-let-7g-5p,hsa-miR-378d,hsa-miR-378c,hsa-miR-378i	lncRNA	up	tumorigenesis
PRIM2	ENSG00000197085.7	3.15745e-10	0.61728	6	hsa-let-7b-5p,hsa-let-7c-5p,hsa-let-7g-5p,hsa-miR-378d,hsa-miR-378c,hsa-miR-378i	lncRNA	up	tumorigenesis
PRIM2	ENSG00000227036.2	2.4927e-07	0.644479	5	hsa-let-7b-5p,hsa-let-7c-5p,hsa-miR-378d,hsa-miR-378c,hsa-miR-378i	lncRNA	up	tumorigenesis
PRIM2	ENSG00000230124.2	8.78402e-08	0.726515	5	hsa-let-7b-5p,hsa-let-7c-5p,hsa-miR-378d,hsa-miR-378c,hsa-miR-378i	lncRNA	up	tumorigenesis
PRIM2	ENSG00000242798.1	6.30859e-14	0.700372	6	hsa-let-7b-5p,hsa-let-7c-5p,hsa-let-7g-5p,hsa-miR-378d,hsa-miR-378c,hsa-miR-378i	lncRNA	up	tumorigenesis
PRIM2	ENSG00000250049.1	7.43745e-09	0.664104	5	hsa-let-7b-5p,hsa-let-7c-5p,hsa-miR-378d,hsa-miR-378c,hsa-miR-378i	lncRNA	up	tumorigenesis
PRIM2	ENSG00000269416.1	3.77811e-08	0.737411	5	hsa-let-7b-5p,hsa-let-7c-5p,hsa-let-7g-5p,hsa-miR-378c,hsa-miR-378i	lncRNA	up	tumorigenesis
RAD18	ENSG00000244306.5	8.78402e-08	0.630913	5	hsa-let-7a-5p,hsa-let-7b-5p,hsa-let-7c-5p,hsa-let-7f-5p,hsa-let-7g-5p	lncRNA	up	tumorigenesis
RAD18	ENSG00000269416.1	3.77811e-08	0.626111	5	hsa-let-7a-5p,hsa-let-7b-5p,hsa-let-7c-5p,hsa-let-7f-5p,hsa-let-7g-5p	lncRNA	up	tumorigenesis
RCC2	ENSG00000227036.2	2.4927e-07	0.676797	5	hsa-miR-30a-5p,hsa-miR-378d,hsa-miR-378c,hsa-miR-378i,hsa-miR-5589-3p	lncRNA	up	tumorigenesis
RCC2	ENSG00000236824.1	1.80353e-07	0.641204	5	hsa-miR-30a-5p,hsa-miR-378d,hsa-miR-378c,hsa-miR-378i,hsa-miR-5589-3p	lncRNA	up	tumorigenesis
SESTD1	ENSG00000231196.3	1.29465e-08	0.605218	5	hsa-let-7b-5p,hsa-let-7c-5p,hsa-let-7g-5p,hsa-miR-125b-5p,hsa-miR-125a-5p	lncRNA	up	tumorigenesis
SESTD1	ENSG00000250033.1	8.7498e-09	0.603221	6	hsa-let-7b-5p,hsa-let-7c-5p,hsa-let-7g-5p,hsa-miR-125b-5p,hsa-miR-195-5p,hsa-miR-497-5p	lncRNA	up	tumorigenesis
SLC38A1	ENSG00000227036.2	2.25105e-07	0.675019	6	hsa-let-7b-5p,hsa-miR-26b-5p,hsa-miR-30a-5p,hsa-miR-378d,hsa-miR-378c,hsa-miR-378i	lncRNA	up	tumorigenesis
SMARCC1	ENSG00000225210.5	1.00987e-07	0.63894	5	hsa-let-7a-5p,hsa-let-7b-5p,hsa-let-7c-5p,hsa-let-7f-5p,hsa-let-7g-5p	lncRNA	up	tumorigenesis
SMARCC1	ENSG00000244306.5	1.49032e-08	0.615276	5	hsa-let-7a-5p,hsa-let-7b-5p,hsa-let-7c-5p,hsa-let-7f-5p,hsa-let-7g-5p	lncRNA	up	tumorigenesis
SMARCC1	ENSG00000267383.2	2.29279e-09	0.660423	5	hsa-let-7a-5p,hsa-let-7b-5p,hsa-let-7c-5p,hsa-let-7f-5p,hsa-let-7g-5p	lncRNA	up	tumorigenesis
SMARCC1	ENSG00000269416.1	6.38707e-09	0.759787	5	hsa-let-7a-5p,hsa-let-7b-5p,hsa-let-7c-5p,hsa-let-7f-5p,hsa-let-7g-5p	lncRNA	up	tumorigenesis
STRBP	ENSG00000152931.7	6.38707e-07	0.602889	6	hsa-let-7b-5p,hsa-let-7c-5p,hsa-let-7g-5p,hsa-miR-195-5p,hsa-miR-497-5p,hsa-miR-4686	lncRNA	up	tumorigenesis
STRBP	ENSG00000225210.5	1.84615e-11	0.645884	9	hsa-let-7a-5p,hsa-let-7b-5p,hsa-let-7c-5p,hsa-let-7f-5p,hsa-miR-139-5p,hsa-let-7g-5p,hsa-miR-195-5p,hsa-miR-424-5p,hsa-miR-497-5p	lncRNA	up	tumorigenesis
STRBP	ENSG00000244306.5	2.64127e-07	0.661364	6	hsa-let-7a-5p,hsa-let-7b-5p,hsa-let-7c-5p,hsa-let-7f-5p,hsa-let-7g-5p,hsa-miR-4686	lncRNA	up	tumorigenesis
STRBP	ENSG00000267383.2	2.54875e-08	0.62773	6	hsa-let-7a-5p,hsa-let-7b-5p,hsa-let-7c-5p,hsa-let-7f-5p,hsa-miR-139-5p,hsa-let-7g-5p	lncRNA	up	tumorigenesis
STRBP	ENSG00000269416.1	9.25933e-08	0.710361	6	hsa-let-7a-5p,hsa-let-7b-5p,hsa-let-7c-5p,hsa-let-7f-5p,hsa-miR-139-5p,hsa-let-7g-5p	lncRNA	up	tumorigenesis
TAOK1	ENSG00000250033.1	1.69747e-07	0.622085	6	hsa-let-7c-5p,hsa-miR-26b-5p,hsa-miR-199a-5p,hsa-miR-125b-5p,hsa-miR-195-5p,hsa-miR-4524a-5p	lncRNA	up	tumorigenesis
TMEM194A	ENSG00000197085.7	3.02006e-07	0.650912	5	hsa-let-7b-5p,hsa-let-7c-5p,hsa-miR-26a-5p,hsa-miR-26b-5p,hsa-let-7g-5p	lncRNA	up	tumorigenesis
TMEM194A	ENSG00000244306.5	3.02006e-07	0.631828	5	hsa-let-7b-5p,hsa-let-7c-5p,hsa-let-7g-5p,hsa-miR-125b-5p,hsa-miR-125a-5p	lncRNA	up	tumorigenesis
TMEM194A	ENSG00000250033.1	1.30364e-07	0.653617	5	hsa-let-7b-5p,hsa-let-7c-5p,hsa-miR-26b-5p,hsa-let-7g-5p,hsa-miR-125b-5p	lncRNA	up	tumorigenesis
TRIM71	ENSG00000152931.7	3.25925e-07	0.681163	6	hsa-let-7b-5p,hsa-let-7c-5p,hsa-miR-26b-5p,hsa-miR-30a-5p,hsa-let-7g-5p,hsa-miR-125b-5p	lncRNA	up	tumorigenesis
TRIM71	ENSG00000197085.7	1.34279e-07	0.694386	6	hsa-let-7a-5p,hsa-let-7b-5p,hsa-let-7c-5p,hsa-miR-26b-5p,hsa-miR-139-5p,hsa-let-7g-5p	lncRNA	up	tumorigenesis
TRIM71	ENSG00000267383.2	9.90872e-11	0.647589	7	hsa-let-7a-5p,hsa-let-7b-5p,hsa-let-7c-5p,hsa-let-7f-5p,hsa-miR-139-5p,hsa-miR-214-5p,hsa-let-7g-5p	lncRNA	up	tumorigenesis
TRIM71	ENSG00000269416.1	4.68989e-08	0.778173	6	hsa-let-7a-5p,hsa-let-7b-5p,hsa-let-7c-5p,hsa-let-7f-5p,hsa-miR-139-5p,hsa-let-7g-5p	lncRNA	up	tumorigenesis
UCK2	ENSG00000227036.2	2.4927e-07	0.6634	5	hsa-miR-26b-5p,hsa-miR-125b-5p,hsa-miR-378d,hsa-miR-378c,hsa-miR-378i	lncRNA	up	tumorigenesis
XPOT	ENSG00000160336.10	2.16773e-08	0.600778	5	hsa-let-7b-5p,hsa-let-7c-5p,hsa-miR-30a-5p,hsa-miR-199a-5p,hsa-miR-150-5p	lncRNA	up	tumorigenesis
ZNF738	ENSG00000267383.2	2.29279e-09	0.74167	5	hsa-let-7a-5p,hsa-let-7b-5p,hsa-let-7c-5p,hsa-let-7f-5p,hsa-let-7g-5p	lncRNA	up	tumorigenesis
ZNF738	ENSG00000269416.1	6.38707e-09	0.636131	5	hsa-let-7a-5p,hsa-let-7b-5p,hsa-let-7c-5p,hsa-let-7f-5p,hsa-let-7g-5p	lncRNA	up	tumorigenesis
ZSWIM5	ENSG00000231196.3	6.23099e-10	0.6689	5	hsa-let-7b-5p,hsa-let-7c-5p,hsa-miR-30a-5p,hsa-miR-125b-5p,hsa-miR-125a-5p	lncRNA	up	tumorigenesis
